# Supplementary material for: Age-Related Risk Factors and Complications of Patients With COVID-19: A Population-Based Retrospective Study
Source: Front Med (Lausanne). 2022 Jan 11;8:757459. doi: 10.3389/fmed.2021.757459 (PMC8786909; doi:10.3389/fmed.2021.757459)
Supplement: Supplementary file 1 [file Table_1.XLSX]

## Sheet: Sheet 1
serial_NO	outcome	severity of COVID-19	age	sex	Systolic pressure	diastolic pressure	smoking	drinking	Diabetes	Hypertension	Hyperlipidemia	Heart disease	Cancer	COPD	Tuberculosis	Chronic kidney disease	Liver disease	Intracerebral hemorrhage	Asthma	Fever	Cough	Hemoptysis	Muscle soreness	Fatigue	Running nose	Pharyngalgia	Shortness of breath	Chest pain	Anorexia	Nausea and vomiting	Diarrhea	Stomachache	Deadache	Dizziness	Disturbance of consciousness	MRS	prior stroke	AIS	Duration of hospital stay, days	Death	MRS groups	BWC	LC	Platelets	Haemoglobin	Albumin	ALT	Prothrombin time	D-D dimer
78560	死亡	轻型	90	0			0	0	0	1	0	0	0	0	0	0	0	0	0	0	0	0	0	0	0	0	0	0	0	0	0	0	0	0	0	5	1	0	66	1	3	1	2	1	1	0	0	0	3
1615592		普通型	85	0	176	93	0	0	0	0	0	0	0	0	0	0	0	0	0	0	0	0	0	0	0	0	0	0	0	0	0	0	0	0	0		0	0	109	0		3	1	1	2	0	0		3
103220773		轻型	52	1	120	70	0	0	0	0	0	0	0	0	0	0	0	0	0	0	0	0	0	0	0	0	0	0	0	0	0	0	0	0	0		0	0	0	0			2	1	2	1	0	0	1
1937335-1	死亡	重型	71	1	128	78	0	0	0	1	0	0	0	0	0	0	0	1	0	0	0	0	0	0	0	0	0	0	0	0	0	0	0	0	1	5	1	0	72	1	3		1	1	1	0	0	0	3
79476	死亡	轻型	75	0			0	0	1	1	0	1	0	0	0	0	0	0	0	0	0	0	0	1	0	0	0	0	0	0	0	0	0	0	0		0	0	52	1		2	2	1	2	1	0
ZY010001393276		普通型	49	0			0	0	0	0	0	0	1	0	0	0	0	0	0	0	0	0	0	0	0	0	0	0	0	0	0	0	0	0	0		0	0	49	0		2	2	1	2	1	0	0	1
6421163	死亡	普通型	65	1	130	77	0	0	1	1	0	1	0	0	0	0	0	0	0	0	0	0	0	0	0	0	1	0	0	1	0	0	0	0	0		0	0	47	1		2	1	1	1	0	0		3
6421458		普通型	44	1	125	70	0	0	0	0	0	0	0	0	0	0	0	0	0	0	0	0	0	0	0	0	0	0	0	0	0	0	0	0	0		0	0	87	0		2	1	1	1	1	0	1	3
6421516	死亡	重型	75	1	124	84	0	0	0	1	0	0	1	0	0	0	0	0	0	0	1	0	0	0	0	0	0	0	0	1	0	0	0	0	0		0	0	39	1
6421566		重型	74	1			0	0	0	0	0	0	0	0	0	0	0	0	0	0	0	0	0	0	0	0	0	0	0	0	0	0	0	0	0		0	0	49	0
6421719	死亡	普通型	70	0	105	68	0	0	0	0	0	0	0	0	0	0	0	0	0	0	0	0	0	0	0	0	0	0	0	0	0	0	0	0	0		0	0	64	1		2	2	1	2	1	0	0
452108		危重型	58	1			1	1	1	0	0	1	0	0	0	0	0	0	0	0	0	0	0	0	0	0	0	0	0	0	0	0	0	0	1	3	1	1	75	0	2	2	2	1	3	1	0	0	1
ZY010001395051		重型	40	1			0	0	0	0	0	0	0	0	0	0	0	0	0	1	1	0	0	0	0	0	0	0	0	0	0	0	0	0	0		0	0	8	0		2	2	1	3	1	1	0	1
ZY010001395129	死亡	重型	82	1			0	0	0	0	0	0	1	0	0	1	0	0	0	0	0	0	0	0	0	0	0	0	0	0	0	0	0	0	0		0	0	42	1			1	1	1	1	1	0	3
6422011	死亡	普通型	60	1	109	53	0	0	0	0	0	0	0	0	0	0	0	0	0	0	0	0	0	0	0	0	0	1	0	0	0	0	0	0	0		0	0	52	1		2	2	0	1	0	0		3
6422163	死亡	重型	63	0	121	74	0	0	0	0	0	0	0	0	0	0	0	0	0	0	0	0	0	0	0	0	0	0	0	0	1	0	0	0	0		0	0	67	1		2	1	1	1	0	0		3
ZY010001395914		普通型	22	0			0	0	0	0	0	0	0	0	0	0	0	0	0	1	1	0	0	0	0	0	0	0	0	0	0	0	0	0	0		0	0	5	0			1	1	3	1	0	0	1
6422378	死亡	普通型	51	1	93	58	0	0	0	0	0	0	0	0	0	0	0	0	0	0	0	0	0	0	0	0	0	0	0	0	0	0	0	0	0		0	0	51	1
1013	死亡	普通型	65	1	160	90	0	0	0	1	0	0	1	0	0	0	0	0	0	1	1	0	0	0	0	0	0	0	0	0	0	0	0	0	0		0	0	40	1		3	2	1	3	1	0	0	2
1621717	死亡	普通型	56	1	96	63	0	0	0	0	0	0	0	0	0	0	0	0	0	0	0	0	0	0	0	0	0	0	0	0	0	0	0	0	0		0	0	51	1		3		0	1	0	0	0	3
ZY010000229292		重型	41	1	86	145	1	0	0	0	0	0	0	0	0	1	0	0	0	1	1	0	0	1	0	0	1	0	0	0	0	0	0	0	0		0	0	19	0			2	1	3	0	1		3
ZY010000229296		普通型	40	1	85	135	1	0	0	0	0	0	0	0	0	0	0	0	0	1	1	0	0	1	0	0	0	0	0	0	0	0	0	1	0		0	0	19	0			2	1	3	0	1
ZY010000229297		普通型	53	0	70	110	1	0	0	0	0	0	0	0	0	0	0	0	0	1	1	0	0	1	0	0	1	0	1	0	0	0	1	0	0		0	0	10	0			2	1	3	0	0		2
ZY010000229317		重型	50	0	65	135	1	0	0	0	0	0	0	0	0	0	0	0	0	1	1	0	0	1	0	0	1	0	0	0	0	0	0	0	0		0	0	18	0
ZY010000229319		危重型	33	1	72	123	1	0	0	0	0	0	0	0	0	0	0	0	0	1	1	0	0	0	0	0	0	0	0	0	0	0	0	0	0		0	0	17	0		2	1	1	3	0	1		2
ZY010000229326		普通型	43	1	85	156	1	0	0	0	0	0	0	0	0	0	0	0	0	1	1	0	0	0	0	0	1	0	0	0	0	0	0	0	0		0	0	12	0		2	2	1	3	1	0		1
ZY010000229327		普通型	44	1	65	99	1	0	0	0	0	0	0	0	1	0	0	0	0	1	1	0	0	0	0	0	0	0	0	0	0	0	0	0	0		0	0	17	0			2	1	3	1	0		1
ZY010000229331		重型	63	1	83	166	1	0	1	1	0	0	0	0	0	0	0	0	0	0	1	0	0	0	0	0	1	0	0	0	0	0	0	0	0	2	1	0	13	0	2	3	1	1	3	0	1		1
ZY010000229332		危重型	63	0	89	192	1	0	0	0	0	0	0	0	0	0	0	0	0	1	1	0	0	1	0	0	0	0	0	0	0	0	0	0	0		0	0	10	0
1605903-6		普通型	58	1	125	78	1	1	0	0	0	0	0	1	0	0	0	0	0	0	0	0	0	1	0	0	0	0	0	1	0	0	0	1	0		0	0	37	0		2	2	1	3	1	0	0	2
ZY010001394010		普通型	58	1			0	0	0	0	0	0	1	0	0	0	0	0	0	0	0	0	0	0	0	0	0	1	0	0	0	0	0	0	0		0	0	29	0		2	2	1	3	1	0	0	1
ZY010001396425	死亡	危重型	62	1			0	0	0	0	0	0	1	0	0	0	0	0	0	0	0	0	0	0	0	0	0	0	0	0	0	0	0	0	0		0	0	50	1		1	1	0	1	0	0	0	2
ZY010000229425		重型	57	1	85	152	1	1	1	0	0	0	0	0	0	0	1	0	0	1	1	0	0	1	0	0	1	0	1	0	0	0	0	0	0		0	0	16	0			2	1	3	0	0		1
ZY010000229434		普通型	58	1	88	130	1	0	0	1	0	0	0	0	0	0	1	0	0	0	1	0	0	0	0	0	0	0	0	0	0	0	0	0	0		0	0	9	0
ZY010000229455		普通型	52	1	76	125	1	0	0	0	0	0	0	0	0	0	0	0	0	1	1	0	0	0	0	0	0	0	0	0	0	0	0	0	0		0	0	9	0
ZY010000229468		普通型	56	0	92	129	1	0	0	0	0	0	0	0	0	0	0	0	0	1	1	0	0	0	0	0	0	0	0	0	0	0	0	0	0		0	0	9	0
ZY010000229472		普通型	52	1	56	123	0	0	0	0	0	0	0	0	0	0	0	0	0	1	1	0	0	0	0	0	0	0	0	0	0	0	0	0	0		0	0	17	0			1	1	3	0	0		2
ZY010000229476		重型	53	1	75	119	0	0	0	0	0	0	0	0	0	0	0	0	0	1	1	0	0	0	0	0	0	0	0	0	0	0	0	0	0		0	0	20	0			1	1	3	1	1		1
ZY010001396625	死亡	危重型	60	1			0	0	0	0	0	0	0	0	0	0	0	0	0	1	0	0	0	0	0	0	0	0	0	0	0	0	0	0	0		0	0	53	1		2	1	1	2	0	0	0	2
ZY010000229523		普通型	43	1	75	115	0	0	0	0	0	0	0	0	0	0	0	0	0	1	1	0	0	1	0	0	0	0	0	0	0	0	0	0	0		0	0	16	0		2	2	1	3	0	0		1
ZY010000229548		普通型	50	1	82	129	0	0	0	0	0	0	0	0	0	0	0	0	0	0	1	0	0	0	0	0	1	0	0	0	0	0	0	0	0		0	0	10	0			2	1	3	0	0		3
ZY010000229552	死亡	危重型	76	1	56	94	0	0	0	0	0	0	0	0	1	0	0	0	0	1	1	0	0	0	0	0	0	0	0	0	0	0	0	0	0		0	0	15	1			1	1	3	0	0		2
ZY010000229556		普通型	55	0	76	118	0	0	0	0	0	0	0	0	0	0	0	0	0	1	1	0	0	0	0	0	0	0	0	0	0	0	0	0	0		0	0	14	0			1	1	3	0	0		1
ZY010000229565		重型	42	1	105	169	1	0	0	0	0	0	0	0	0	0	0	0	0	1	1	0	0	0	0	0	1	0	0	0	0	0	0	0	0		0	0	18	0			2	1	3	0	0		2
ZY010000229582		普通型	43	0	72	112	0	0	0	0	0	0	0	0	0	0	0	0	0	1	1	0	0	0	0	0	0	0	0	0	0	0	0	0	0		0	0	12	0			1	1	3	0	0		1
00419630		轻型	44	1			0	0	0	0	0	0	0	0	0	0	0	0	0	0	0	0	0	0	0	0	0	0	0	0	0	0	0	0	0		0	0	57	0
00419625		轻型	56	1			0	0	0	0	0	0	0	0	0	0	0	0	0	0	0	0	0	0	0	0	0	0	0	0	0	0	0	0	0		0	0	57	0
ZY010000229635		普通型	54	1	66	110	0	0	0	0	0	0	0	0	0	0	1	0	0	1	1	0	0	0	0	0	0	0	0	0	0	0	0	0	0		0	0	14	0			1	1	3	0	0		1
6422858		危重型	72	1	140	75	0	0	0	0	0	0	0	0	0	0	0	0	0	0	0	0	0	0	0	0	0	0	0	0	0	0	0	0	0		0	0	65	0		2	1	0	3	0	0	0	3
ZY010000229651		普通型	48	0	75	122	0	0	0	0	0	0	0	0	0	0	0	0	0	1	1	0	0	0	0	1	0	0	0	0	0	0	0	0	0		0	0	9	0			1	0	3	0	0		1
ZY010000229655		普通型	47	1	70	118	1	0	0	0	1	0	0	0	0	0	0	0	0	1	1	0	0	0	0	0	0	0	0	0	0	0	0	0	0		0	0	15	0			2	1	3	1	0		1
201912310591	死亡	危重型	77	0			0	0	0	1	0	0	0	0	0	0	0	0	0	0	0	0	0	0	0	0	0	0	0	0	0	0	0	0	0		0	0	31	1		2	2	1	3	1	0	0	3
ZY010000229669		普通型	52	0	75	119	1	0	0	0	0	0	0	0	0	0	0	0	0	1	1	0	0	0	0	0	0	0	0	0	0	0	0	0	0		0	0	11	0			1	1	2	0	0		3
ZY010000229673		普通型	47	1	71	118	1	0	0	0	0	0	0	0	0	0	0	0	0	1	1	0	0	1	0	0	0	0	0	0	0	0	0	0	0		0	0	13	0
ZY010000229682	死亡	普通型	49	0	86	135	1	0	1	0	0	0	0	0	0	0	0	0	0	1	1	0	0	1	0	0	1	0	0	0	0	0	0	0	0	0	1	0	20	1	1
ZY010000229683	死亡	危重型	66	1	76	123	1	0	1	0	0	0	0	0	0	1	1	0	0	1	1	0	0	0	0	0	1	0	0	0	0	0	0	0	0		0	0	30	1
00419679		轻型	71	1	90	150	0	0	0	0	0	0	0	0	0	0	0	0	0	0	0	0	0	0	0	0	0	0	0	0	0	0	0	0	0		0	0	57	0
ZY010000229689		普通型	70	0	75	119	1	0	0	1	0	0	0	0	0	0	0	0	0	0	1	0	0	0	0	0	0	0	0	0	0	0	0	0	0		0	0	16	0			2	1	3	0	0		1
ZY010000229698		普通型	53	1	86	144	1	1	0	0	0	0	0	0	0	0	0	0	0	1	1	0	0	0	0	0	1	0	0	0	0	0	0	0	0		0	0	11	0
ZY010001396973	死亡	普通型	68	0			0	0	0	0	0	0	0	0	0	0	0	0	0	0	1	0	0	0	0	0	1	0	0	1	0	0	0	0	0		0	0	29	1		2	2	1	3	1	0	0	1
ZY010000229704		普通型	49	1	78	125	0	0	0	0	0	0	0	0	0	0	0	0	0	1	1	0	0	0	0	0	1	0	0	0	0	0	0	1	0		0	0	8	0
ZY010000229705		普通型	45	1	75	119	1	0	0	0	0	0	0	0	0	1	0	0	0	1	0	0	0	0	0	0	0	0	0	0	0	0	0	0	0		0	0	28	0			2	1	3	0	1		3
ZY010000229706		普通型	51	1	80	114	1	0	0	0	0	0	0	0	0	1	0	0	0	1	1	0	0	0	0	0	0	0	0	0	0	0	0	0	0		0	0	12	0			2	1	3	0	0		1
ZY010000229721		普通型	45	1	83	123	0	0	0	0	0	0	0	0	0	0	1	0	0	1	1	0	0	0	0	0	0	0	0	0	0	0	0	0	0		0	0	14	0			1	0	3	0	0		1
ZY010000229729		普通型	57	1	80	126	1	0	1	0	0	0	0	0	0	1	0	0	0	1	0	0	0	0	0	0	0	0	0	0	0	0	0	0	0		0	0	28	0			1	1	2	0	0		1
ZY010000229731		危重型	49	0	75	122	0	0	0	0	0	0	0	0	0	0	0	0	0	1	1	0	0	0	0	0	0	0	0	0	0	0	0	0	0		0	0	16	0			1	1	2	1	0		1
ZY010000229734		普通型	45	0	76	121	0	0	0	0	0	0	0	0	0	0	0	0	0	1	1	0	0	0	0	0	0	0	0	0	0	0	0	0	0		0	0	14	0
ZY010000229743		重型	54	0	75	119	1	0	0	0	0	0	0	0	0	1	1	0	0	1	1	0	0	0	0	0	0	0	0	0	0	0	0	0	0		0	0	16	0			2	1	2	0	0		1
ZY010000229748		普通型	39	0	75	122	0	0	0	0	0	0	0	0	0	0	0	0	0	1	1	0	0	1	0	0	0	0	0	0	0	0	0	0	0		0	0	12	0			2	1	2	0	0		3
ZY010000229751		普通型	44	1	75	125	0	0	0	0	0	0	0	0	0	0	0	0	0	1	1	0	0	0	0	0	0	0	0	0	0	0	0	0	0		0	0	11	0			2	1	3	1	0		2
ZY010000229752		普通型	48	1	85	122	1	0	0	0	0	0	0	0	0	0	0	0	0	1	1	0	0	0	0	0	1	0	0	0	0	0	0	0	0		0	0	12	0			2	1	3	0	0		3
ZY010000229755		普通型	57	0	71	119	1	0	0	0	0	0	0	0	0	1	0	0	0	1	0	0	0	0	0	0	0	0	0	0	0	0	0	0	0		0	0	8	0			2	1	3	1	0		3
ZY010000229757		普通型	33	1	86	124	1	0	0	0	0	0	0	0	0	1	0	0	0	1	0	0	0	0	0	0	0	0	0	0	0	0	1	0	0		0	0	12	0			2	1	3	1	0		1
ZY010000229759		危重型	58	0	75	97	1	0	0	0	0	0	0	0	0	1	0	0	0	1	0	0	0	0	0	0	1	0	0	0	0	0	0	0	0		0	0	18	0
ZY010000229761		普通型	30	1	79	130	1	0	0	0	0	0	0	0	0	1	0	0	0	1	0	0	0	0	0	0	0	0	0	0	0	0	0	0	0		0	0	18	0		2	1	1	3	1	1		1
ZY010000229762		普通型	51	1	104	173	0	0	0	1	0	0	0	0	0	0	0	0	0	1	1	0	0	0	0	0	0	0	0	0	0	0	0	0	0		0	0	15	0			2	1	3	0	1		3
ZY010000229771		重型	70	1	75	119	1	0	0	0	0	0	0	0	0	1	0	0	0	1	0	0	0	0	0	0	0	0	0	0	0	0	0	0	0		0	0	11	0			2	1	2	0	0		3
ZY010000229782		重型	57	0	67	167	0	0	0	1	0	0	0	0	0	0	0	0	0	1	0	0	0	0	1	0	0	0	0	0	0	0	0	0	0	4	1	0	23	0	3		2	1	2	1	0		1
ZY010000229783	死亡	重型	62	1	86	167	0	0	0	0	0	0	0	0	0	0	0	0	0	1	1	0	0	0	0	0	1	0	0	0	0	0	1	0	1		0	0	9	1
ZY010000229788		重型	79	1	75	119	1	0	0	0	0	0	1	0	0	1	0	0	0	1	0	0	0	0	0	0	1	0	0	0	0	0	0	0	0		0	0	17	0
ZY010000229789		普通型	50	1	75	119	1	0	0	0	0	0	0	0	0	1	0	0	0	1	0	0	0	0	0	0	0	0	0	0	0	0	0	0	0		0	0	11	0		3	2	1	3	0	1
ZY010000229790		普通型	49	0	75	119	1	0	0	0	0	0	0	0	0	1	0	0	0	1	0	0	0	0	0	0	1	0	0	0	0	0	0	0	0		0	0	11	0		2	2	1	3	1	0		2
ZY010000229794		重型	58	1	89	143	0	0	1	1	0	0	0	0	0	0	0	0	0	1	1	0	0	0	1	0	0	0	0	0	0	0	0	0	0		0	0	15	0
ZY010000229832		普通型	39	1	75	121	1	0	0	0	0	0	0	0	0	0	0	0	0	1	1	0	0	0	0	0	0	0	0	0	0	0	0	0	0		0	0	11	0			2	1	3	1	0		1
33837-1		普通型	51	1	112	76	0	0	0	0	0	0	0	0	0	0	0	0	0	0	0	0	0	0	0	0	0	0	0	0	0	0	0	0	0		0	0	56	0
ZY010000229863		普通型	46	1	80	128	1	0	0	0	0	0	0	0	0	0	0	0	0	1	1	0	0	1	0	0	1	1	0	0	0	0	0	0	0		0	0	17	0			1	1	3	1	0		2
00419769		轻型	58	1	92	188	0	0	0	0	0	0	0	0	0	0	0	1	0	1	0	0	0	0	0	0	1	0	0	0	0	0	0	0	1		0	0	55	0
00419775		轻型	61	1			0	0	0	0	0	1	0	0	0	0	0	0	0	0	0	0	0	0	0	0	0	0	0	0	0	0	0	0	0		0	0	56	0
00419776		普通型	68	1			0	0	1	1	0	0	0	0	0	0	0	0	0	0	0	0	0	0	0	0	0	0	0	0	0	0	0	0	0		0	0	56	0
00419778		轻型	57	1	86	137	0	0	0	0	0	0	0	0	0	0	0	0	0	0	0	0	0	0	0	0	0	0	0	0	0	0	0	0	0		0	0	56	0
1339	死亡	重型	59	1	120	70	0	0	0	1	1	0	0	0	0	0	0	0	0	1	1	0	0	1	0	0	0	0	0	1	0	0	0	0	0		0	0	17	1		2	2	1	3	1	0	0	1
6423011		重型	21	0	94	58	0	0	0	0	0	0	1	0	0	0	0	0	0	0	0	0	0	0	0	0	0	0	0	0	0	0	0	0	0		0	0	35	0
1622306	死亡	重型	57	0			0	0	0	0	0	0	0	0	0	0	0	1	0	0	0	0	0	0	0	0	0	0	0	0	0	0	0	0	1		0	0	34	1
ZY010000229893		普通型	68	0	68	113	1	0	0	1	0	0	1	0	0	0	0	0	0	0	0	0	0	1	0	0	0	0	0	0	1	0	0	0	0		0	0	25	0			1	0	3	0	0
ZY010000229901		普通型	32	0	66	115	1	0	0	0	0	0	0	0	0	0	0	0	0	1	0	0	0	0	0	0	0	0	0	0	0	0	0	0	0		0	0	8	0			1	1	2	1	0		3
ZY010000229906		普通型	53	1	71	132	0	0	0	0	0	0	0	0	0	0	0	0	0	1	0	0	0	0	0	0	0	0	0	0	0	0	0	0	0		0	0	15	0			2	1	3	1	0		2
ZY010000229909		普通型	30	1	84	122	1	0	0	0	0	0	0	0	0	0	0	0	0	1	1	0	0	0	0	0	0	0	0	0	0	0	0	0	0		0	0	13	0
ZY010000229910		重型	27	1	86	120	1	0	0	0	0	0	0	0	0	0	0	0	0	1	1	0	0	1	0	0	0	1	0	0	0	0	0	0	0		0	0	14	0		2	2	1	3	1	0		2
ZY010000229920		普通型	32	0	80	120	1	0	0	0	0	0	0	0	0	0	0	0	0	1	0	0	0	0	0	0	0	0	0	0	0	0	1	0	0		0	0	15	0
ZY010000229921		重型	30	1	78	117	1	0	0	0	0	0	0	0	0	0	0	0	0	1	1	0	0	1	0	0	0	1	0	0	0	0	1	1	0		0	0	15	0			2	1	3	1	0		1
ZY010000229927		普通型	56	1	68	110	1	0	0	1	0	0	0	0	0	0	0	0	0	1	0	0	0	0	0	0	0	0	0	0	0	0	0	0	0		0	0	7	0		1	1	1	3	0	0		1
ZY010000229934	死亡	重型	45	1	59	91	1	0	0	0	0	0	0	0	0	0	0	0	0	1	1	0	0	1	0	0	1	0	0	0	1	0	0	0	0		0	0	9	1
ZY010000229935		普通型	61	1	66	110	0	0	0	0	0	0	0	0	0	0	0	0	0	1	1	0	0	0	0	0	0	0	0	0	0	0	0	0	0		0	0	17	0
ZY010000229938		普通型	44	1	70	110	1	0	0	0	0	0	0	0	0	0	0	0	0	1	1	0	0	0	0	0	0	0	0	0	0	0	0	0	0		0	0	14	0
ZY010000229943		普通型	31	1	80	110	1	0	0	0	0	0	0	0	0	0	0	0	0	1	1	0	0	0	0	0	0	0	0	0	0	0	0	0	0		0	0	8	0			2	1	3	0	1		1
ZY010000229954		普通型	50	1	70	120	1	0	0	0	0	0	0	0	0	0	0	0	0	1	0	0	0	0	0	0	0	0	0	0	0	0	0	0	0		0	0	15	0
ZY010000229955		重型	68	0	68	118	1	0	0	1	0	0	0	0	0	0	0	0	0	1	1	0	0	0	0	0	0	0	0	0	0	0	0	0	0		0	0	11	0			2	1	3	1	0		1
ZY010000229958		普通型	71	0	66	110	1	0	0	1	0	1	0	0	0	0	0	0	0	1	1	0	0	0	0	0	1	0	0	0	0	0	0	0	0		0	0	11	0		2	1	1	3	0	1		2
ZY010000229960		普通型	56	1	75	115	0	0	0	0	0	0	0	0	0	0	0	0	0	1	1	0	1	0	0	0	0	0	0	0	0	0	0	0	0		0	0	7	0			2	1	3	0	1		1
ZY010000229969		普通型	55	1	79	146	1	0	0	0	0	0	0	0	0	0	0	0	0	1	1	0	0	0	0	0	0	0	0	0	0	0	0	0	0		0	0	15	0			2	1	3	0	0		2
ZY010000229972		普通型	48	1	75	118	1	0	0	0	0	0	0	0	0	0	0	0	0	1	1	0	0	1	0	0	0	0	0	0	0	0	0	0	0		0	0	14	0			1	1	3	1	0		1
ZY010000229977		普通型	45	1	79	110	1	0	0	1	0	0	0	0	0	0	0	0	0	1	0	0	0	1	0	0	0	0	0	1	0	0	0	0	0		0	0	9	0			2	1	3	1	0		2
ZY010000229982		普通型	46	1	75	119	1	0	0	0	0	0	0	0	0	0	0	0	0	1	1	0	0	0	0	0	0	0	0	0	0	0	0	0	0		0	0	7	0
ZY010000229985		普通型	42	0	64	103	1	0	0	0	0	0	0	0	0	0	0	0	0	1	0	0	0	1	0	0	1	0	1	0	0	1	0	0	0		0	0	7	0			2	1	3	0	0		3
ZY010000229987		普通型	59	1	75	116	0	0	0	0	0	0	0	0	0	0	0	0	0	1	1	0	0	0	0	0	0	0	0	0	0	0	0	0	0		0	0	9	0			2	1	3	0	1		1
ZY010000229989		普通型	55	0	75	119	1	0	0	0	0	0	0	0	0	1	0	0	0	1	1	0	0	0	0	0	1	0	0	0	0	0	0	0	0		0	0	11	0
ZY010000229990		普通型	50	0	78	119	1	0	0	0	0	0	0	0	0	1	0	0	0	1	1	0	1	0	0	0	1	0	0	0	0	0	1	0	0		0	0	20	0			2	1	2	0	0		2
ZY010000229991		普通型	51	1	75	115	1	0	1	0	0	0	0	0	0	0	0	0	0	1	1	0	0	0	0	0	0	0	0	0	0	0	0	0	0		0	0	17	0
ZY010000229996		普通型	44	0	71	103	1	0	0	0	0	0	0	0	0	0	0	0	0	1	0	0	0	0	0	0	0	0	0	1	0	0	1	0	0		0	0	7	0			2	1	1	0	0		2
ZY010000229998		普通型	70	1	80	120	1	0	0	0	0	1	0	0	0	0	0	0	0	1	1	0	0	0	0	0	0	0	0	0	0	0	0	0	0		0	0	8	0
6423098		普通型	61	0	122	73	0	0	1	1	0	1	0	0	1	0	0	0	0	1	1	0	0	0	0	1	0	0	0	1	0	0	0	1	0		0	0	36	0
29124	死亡	危重型	79	1	120	80	0	0	0	0	0	0	0	0	0	0	0	0	0	0	0	0	0	0	0	0	0	0	0	0	0	0	0	0	0		0	0	18	1		1	1	1	1	0	0	1	3
590449-3		重型	86	1			0	0	0	0	0	0	0	0	0	0	0	0	0	0	0	0	0	0	0	0	0	0	0	0	0	0	0	0	0		0	0	60	0		2	2	1	3	1	0	0	1
00419898		轻型	61	1			0	0	0	1	0	1	0	0	0	0	0	0	0	1	0	0	0	0	0	0	0	0	0	0	0	0	0	0	0		0	0	55	0
79999	死亡	轻型	93	1			0	0	1	1	0	1	0	1	1	1	0	0	0	0	0	0	0	1	0	0	1	0	0	0	0	0	0	1	0		0	0	34	1		2	2	1	2	1	0	0	2
ZY010050402033		重型	65	1	130	64	1	0	0	0	0	0	0	0	0	0	0	0	0	0	0	0	0	0	0	0	0	0	0	0	0	0	0	0	0	0	1	0	39	0	1	2	2	1	3	1	0	0	3
80028	好转	轻型	89	1			0	0	0	1	0	1	1	1	0	1	0	0	0	0	1	0	0	0	0	0	1	0	0	0	0	0	0	0	0		0	0	37	0			1	0	2
6423269	死亡	重型	77	0	155	81	0	0	1	1	0	1	0	0	0	0	0	1	0	0	0	0	0	0	0	0	0	0	0	0	0	0	0	0	1		0	0	33	1
1622576		危重型	63	0	135	72	0	0	0	0	0	0	0	0	0	0	0	0	0	1	1	0	0	1	0	0	1	0	0	0	0	0	0	0	0		0	0	68	0		2	2	1	2	1	0	0	3
ZY010000230053		重型	42	0	99	123	1	0	0	0	0	0	0	0	0	0	0	0	0	1	1	0	0	0	0	0	0	0	0	0	0	0	0	0	0		0	0	18	0			1	1	3	1	0		1
1500	好转	普通型	75	0	106	81	0	0	0	0	0	0	1	0	0	0	0	0	0	0	0	0	0	0	0	0	0	0	0	0	0	0	0	0	0		0	0	38	0		1	2	0	2	1	0	0	3
ZY010000230058		重型	40	1	74	125	1	0	0	0	0	0	0	0	0	0	0	0	0	1	1	0	0	0	0	0	0	0	0	0	0	0	0	0	0		0	0	8	0			2	1	3	0	1		2
ZY010000230060		普通型	39	1	93	141	0	0	0	0	0	0	0	0	1	0	0	0	0	1	1	0	0	1	0	0	1	0	0	1	0	0	0	0	0		0	0	18	0			2	1	3	1	0		1
ZY010000230077		普通型	31	0	71	104	0	0	0	0	0	0	0	0	0	0	0	0	0	1	1	0	0	0	0	0	0	0	0	0	0	0	0	0	0		0	0	6	0
ZY010000230079		普通型	42	1	79	149	1	0	0	0	0	0	0	0	0	0	0	0	0	1	1	0	0	0	0	0	1	0	0	0	0	0	0	0	0		0	0	9	0
6423381		普通型	38	1	126	68	1	1	1	0	1	0	0	0	0	1	1	0	0	1	1	0	0	0	0	0	1	0	0	1	0	0	0	1	0		0	0	31	0
ZY010000230092		普通型	52	1	83	119	1	0	0	0	0	0	0	0	0	0	0	0	0	1	0	0	0	0	0	0	0	0	0	0	0	0	1	0	0		0	0	14	0		2	2	1	3	0	1		3
ZY010000230098		普通型	32	1	80	117	1	0	0	0	0	0	0	0	0	0	0	0	0	1	0	0	0	0	0	0	0	0	0	0	0	0	0	0	0		0	0	6	0		2	2	1	3	1	1		3
ZY010000230099		普通型	45	0	95	124	1	0	0	0	0	0	0	0	0	0	0	0	0	0	1	0	0	0	0	0	1	0	0	0	0	0	0	0	0		0	0	6	0		2	2	1	3	1	0		2
ZY010000230107		普通型	51	0	80	137	1	0	0	0	0	0	0	0	0	0	0	0	0	1	1	0	0	1	0	0	1	1	0	0	0	0	0	0	0		0	0	14	0			1	1	3	0	0		1
ZY010000230114		普通型	22	0	92	128	0	0	0	0	0	0	0	0	0	0	0	0	0	1	0	0	0	1	0	0	1	0	0	0	0	0	0	0	0		0	0	9	0			2	1	3	0	0		2
ZY010000230115		普通型	43	1	93	140	0	0	0	0	0	0	0	0	0	0	0	0	0	1	0	0	0	0	0	0	0	0	0	0	0	0	0	0	0		0	0	13	0		2	1	1	3	0	1
ZY010000230116		普通型	27	1	65	124	1	0	0	0	0	0	0	0	0	0	0	0	0	1	1	0	0	1	0	0	0	0	0	0	0	0	0	0	0		0	0	10	0
ZY010000230119	死亡	重型	67	1	82	141	1	0	0	1	0	0	0	0	0	0	0	0	0	1	1	0	0	0	0	0	1	0	0	0	0	0	0	0	0		0	0	19	1		2	1	1	3	0	0		2
ZY010000230121		普通型	57	1	81	97	0	0	0	0	0	0	0	0	0	0	0	0	0	1	0	0	1	0	0	0	0	0	0	0	0	0	1	0	0		0	0	20	0
ZY010000230127		普通型	52	1	78	111	1	0	0	0	0	0	0	0	0	0	0	0	0	1	1	0	0	1	0	0	1	0	0	0	0	0	0	0	0		0	0	33	0
ZY010000230128		普通型	64	1	100	161	1	0	0	1	0	0	1	0	0	0	0	0	0	1	1	0	0	1	0	0	1	0	0	0	0	0	0	0	0		0	0	27	0
ZY010000230134		普通型	53	1	89	128	1	0	0	0	0	0	0	0	0	0	0	0	0	1	1	0	0	1	0	0	1	0	0	0	0	0	0	0	0		0	0	10	0
ZY010000230138		普通型	56	1	87	149	0	0	0	0	0	0	0	0	0	0	0	0	0	1	1	0	0	1	0	0	1	1	0	0	0	0	0	0	0		0	0	19	0			2	1	3	1	0		1
ZY010000230146		普通型	24	1	57	125	0	0	0	0	0	0	0	0	0	0	0	0	0	1	1	0	0	1	0	0	1	0	0	0	0	0	0	0	0		0	0	13	0
ZY010000230148		普通型	53	1	76	127	0	0	0	0	0	0	0	0	0	0	0	0	0	1	0	0	0	1	0	0	1	0	1	1	0	0	0	0	0		0	0	14	0			1	1	3	0	1		1
ZY010000230149		普通型	52	0	79	110	0	0	0	0	0	0	0	0	0	0	0	0	0	1	1	0	0	1	0	0	1	0	1	0	0	0	0	0	0		0	0	13	0			2	1	3	0	1		1
ZY010000230156		普通型	56	0	83	110	0	0	0	0	0	0	0	0	1	0	0	0	0	1	1	0	0	0	0	0	0	0	0	0	0	0	0	0	0		0	0	18	0		2	2	1	3	0	0		3
1340723-1		普通型	45	1	145	78	0	0	0	1	0	1	0	0	1	0	1	0	0	1	1	0	0	0	0	0	1	0	0	0	0	0	0	0	0		0	0	21	0			2	1	3	1	0	0	1
1340681-1		普通型	69	0	135	75	0	0	0	1	0	0	0	0	1	0	1	0	0	1	1	0	0	0	0	0	1	0	0	0	0	0	0	0	0		0	0	9	0			2	1	3	0	0	0
1340719-1		普通型	34	1	115	68	0	0	0	1	0	1	0	0	1	0	1	0	0	1	1	0	0	0	0	0	1	0	0	0	0	0	0	0	0		0	0	13	0			2	1	3	1	0	0	1
ZY010000230164		轻型	39	1	77	134	0	0	0	0	0	0	0	0	0	0	0	0	0	1	1	0	0	1	0	0	0	0	1	0	0	0	0	0	0		0	0	17	0
ZY010000230167		普通型	45	1	62	125	0	0	0	0	0	0	0	0	0	0	0	0	0	1	1	0	0	1	0	0	0	0	1	0	0	0	0	0	0		0	0	11	0			2	1	3	1	0		1
ZY010000230171		普通型	55	0	79	123	1	0	0	1	0	0	0	0	0	1	0	0	0	1	1	0	0	1	0	0	1	0	0	0	0	0	0	0	0		0	0	1	0
1622752		危重型	67	0	124	72	0	0	0	0	0	0	0	0	0	0	0	0	0	0	0	0	0	0	0	0	0	0	0	0	0	0	0	0	0		0	0	81	0		3	1	1	1	0	0		3
9048810818		重型	76	1	200	100	0	0	0	0	0	0	0	0	0	0	0	0	0	0	0	0	0	0	0	0	0	0	0	0	0	0	0	0	0		0	0	0	0		2	1	0	2	1	0		3
352728261		普通型	40	1	150	90	0	0	0	0	0	0	0	0	0	0	0	0	0	0	0	0	0	0	0	0	0	0	0	0	0	0	0	0	0		0	0	0	0		2	1	1	3	1	1	0	1
1620	其他	普通型	53	1	125	83	0	0	0	1	0	0	0	0	0	0	1	1	0	1	0	0	0	0	0	0	0	0	0	1	0	0	1	1	0		0	0	15	0		2	2	1	3	1	0	0	2
452929		重型	67	0	125	80	0	0	0	1	0	1	0	0	0	0	0	0	0	0	0	0	0	0	0	0	1	0	0	0	0	0	0	0	0		0	0	67	0		1	2	1	3	1	1	0	1
89726969413		轻型	74	0	140	70	0	0	0	0	0	0	0	0	0	0	0	0	0	0	0	0	0	0	0	0	0	0	0	0	0	0	0	0	0		0	0	0	0		2	2	1	3	1	0	0	3
6423616		普通型	39	0	118	63	0	0	0	0	0	0	1	0	0	0	0	0	0	0	0	0	0	0	0	0	0	0	0	0	0	0	0	1	0		0	0	34	0
79000039524		普通型	90	0	131	60	0	0	0	0	0	0	0	0	0	0	0	0	0	0	0	0	0	0	0	0	0	0	0	0	0	0	0	0	0		0	0	0	0		2	2	1	2	1	0	0	3
29305	死亡	危重型	73	1	120	80	0	0	0	1	0	0	0	0	0	0	0	0	0	0	0	0	0	1	0	0	1	0	0	0	0	0	0	0	0	4	1	0	14	1	3		1	0	3	0	0	0	1
1340817-1		普通型	64	1	122	69	0	1	0	1	0	0	0	0	0	0	0	0	0	1	1	0	1	0	0	0	0	0	0	0	0	0	1	0	0		0	0	19	0		2	2	1	3	1	0	0	1
6423657	死亡	危重型	96	0	130	60	0	0	0	1	0	0	0	1	0	0	0	0	0	1	1	0	0	0	0	0	0	0	0	0	0	0	0	0	1		1	0	41	1		3	2	1	2	1	0	1	2
29326		普通型	54	1	130	80	0	0	0	0	0	0	0	0	0	0	0	0	0	0	0	0	0	0	0	0	0	0	0	0	0	0	0	0	0		0	0	4	0		2	2	1	3	0	0	0	1
6423691		普通型	42	0	112	63	0	0	0	0	0	0	0	0	0	0	0	0	0	1	1	0	0	1	0	0	1	0	0	1	0	0	0	1	0		0	0	33	0
ZY010000230339	死亡	重型	70	1	72	122	1	1	0	0	0	0	0	0	0	0	0	0	0	1	1	0	0	1	0	0	1	0	0	0	0	0	0	0	1		0	0	11	1
ZY010000230346		普通型	57	0	80	145	0	0	0	0	0	0	0	0	0	1	0	0	0	1	1	0	0	0	0	0	1	0	0	0	0	0	0	0	0		0	0	17	0
29337		普通型	51	1	110	80	0	0	0	0	0	0	0	0	0	0	0	0	0	0	0	0	0	0	0	0	0	0	0	0	0	0	0	0	0		0	0	5	0		2	2	1	3	0	0	0	1
ZY010000230349	死亡	危重型	42	1	80	122	1	0	0	0	0	0	0	0	0	1	0	0	0	1	0	0	0	1	0	0	1	0	0	0	0	0	0	0	0		0	0	24	1
29348		普通型	43	1	130	80	0	0	0	1	0	0	0	0	0	0	0	0	0	0	0	0	0	0	0	0	0	0	0	0	0	0	0	0	0		0	0	4	0		1	2	1	3	1	0	0	1
29354		普通型	45	1	80	80	0	0	0	0	0	0	0	0	0	0	0	0	0	0	0	0	0	0	0	0	0	0	0	0	0	0	0	0	0		0	0	4	0		2	2	1	3	1	1	0	2
1622987		普通型	80	1	124	66	0	0	0	1	0	1	0	1	0	0	0	0	0	1	1	0	0	1	0	0	1	1	1	1	0	0	0	1	0		0	0	31	0
ZY010000230361		普通型	58	1	72	133	1	1	0	1	0	0	0	0	1	0	0	0	0	1	1	0	1	0	0	0	1	0	0	0	0	0	1	0	0		0	0	10	0			2	1	3	0	0		2
ZY010000230363		普通型	49	1	99	155	1	0	0	0	0	0	0	0	0	0	0	0	0	1	0	0	1	0	0	0	0	0	0	0	0	0	0	0	0		0	0	12	0			2	1	3	0	0		1
ZY010000230365		普通型	52	0	67	109	0	0	0	0	0	0	0	0	0	0	0	0	0	1	1	0	0	0	0	0	0	0	0	1	0	0	0	0	0		0	0	8	0
ZY010000230386		普通型	58	0	82	120	0	0	0	0	0	0	0	0	0	0	0	0	0	1	1	0	0	0	0	0	1	0	0	0	0	0	0	0	0		0	0	17	0			2	1	3	0	0		2
ZY010000230387	死亡	危重型	68	1	93	178	0	0	0	0	0	0	0	0	0	0	0	0	0	1	0	0	0	1	0	0	1	0	1	1	0	0	0	0	1		0	0	3	1		2	1	1	3	0	1		3
29358		普通型	59	1	125	75	0	0	0	0	0	0	0	0	0	0	0	0	0	0	0	0	0	0	0	0	0	0	0	0	0	0	0	0	0		0	0	11	0		2	2	1	3	0	0	0
1707	好转	普通型	73	0	150	80	0	0	1	1	0	1	0	0	0	0	0	0	0	0	0	0	0	0	0	0	0	0	0	0	0	0	0	0	0		0	0	30	0			2	1	2	1	0	0	1
ZY010000230395		普通型	61	1	82	127	1	0	0	1	0	0	0	0	0	0	0	0	0	1	0	0	0	0	0	0	0	0	0	0	0	0	0	0	0		0	0	23	0			2	1	3	1	1		1
ZY010000230396		普通型	41	1	79	118	0	0	0	0	0	0	0	0	0	0	0	0	0	1	1	0	0	1	0	0	1	0	1	0	0	0	0	0	0		0	0	14	0			1	1	3	0	0		2
451593	死亡	重型	67	1	139	88	1	1	0	0	0	0	0	0	0	1	0	0	0	0	0	0	0	0	0	0	0	0	0	0	0	1	0	0	0		0	0	31	1		3	1	1	1	0	0	0	3
00420235		普通型	75	1	70	120	1	1	0	0	0	0	0	1	1	0	0	0	0	0	1	0	0	1	0	0	0	0	1	0	1	0	0	0	0		0	0	22	0
1623070	死亡	危重型	88	1	137	67	0	0	0	1	0	0	0	0	0	1	0	1	0	1	1	0	0	1	0	1	1	0	0	0	0	0	0	0	0		1	0	26	1
ZY010001398598	死亡	普通型	77	1			0	0	0	0	0	0	0	0	0	0	0	0	0	0	0	0	0	0	0	0	0	1	0	0	0	0	0	0	0		0	0	30	1		3	2	1	3	1	0	0	2
29391		普通型	62	1	130	70	0	0	0	0	0	0	0	0	0	0	0	0	0	0	0	0	0	0	0	0	0	0	0	0	0	0	0	0	0		0	0	3	0		2	2	1	3	1	0	0	1
1752	好转	普通型	29	1	121	78	0	1	0	1	0	0	0	0	0	0	1	0	0	1	1	0	0	0	0	1	0	0	0	0	0	0	0	0	0		0	0	12	0			2	1	3	1	0	0	1
ZY010001398643		轻型	55	1			0	0	0	0	0	0	0	0	0	0	0	0	0	1	0	0	0	0	0	0	0	0	0	0	0	0	0	1	0		0	0	29	0		2	1	1	3	0	1	0	1
29415		轻型	69	1	150	80	0	0	0	1	0	0	0	0	0	0	0	0	0	0	0	0	0	0	0	0	0	0	0	0	0	0	0	0	0		0	0	70	0		2	1	1	3	0	0	0	3
ZY010000230530		普通型	58	1	83	117	0	0	0	0	0	0	0	0	0	0	0	0	0	1	1	0	0	0	0	0	0	0	0	0	0	0	0	0	0		0	0	7	0			1	1	3	0	1		1
ZY010000230549		普通型	59	1	78	120	1	0	0	1	0	0	0	0	0	0	0	0	0	1	1	0	0	0	0	0	1	0	0	0	0	0	0	0	0		0	0	11	0			2	1	3	0	1		2
ZY010000230551	死亡	普通型	72	0	79	129	1	0	0	1	0	0	0	0	0	0	0	0	0	1	0	0	0	1	0	0	1	0	1	0	0	0	0	0	0		0	0	12	1
ZY010000230552		普通型	71	1	67	112	0	0	0	1	0	0	0	0	0	0	0	0	0	1	1	0	0	1	0	0	1	0	0	0	0	0	0	0	0		0	0	20	0			1	1	3	0	0		3
ZY010000230553		普通型	66	1	66	109	1	0	1	1	0	0	0	0	0	0	0	0	0	1	1	0	0	1	0	0	1	0	0	0	0	0	0	0	0	0	1	0	14	0	1		1	1	3	1	0		1
ZY010000230554		普通型	45	1	75	118	0	0	0	0	0	0	0	0	0	0	0	0	0	1	1	0	0	1	0	0	1	0	1	0	0	0	0	0	0		0	0	15	0			2	1	3	0	0		2
ZY010001398716		危重型	53	1			0	0	0	0	0	0	0	0	0	0	0	0	0	1	1	0	0	0	0	0	0	0	0	0	0	0	0	0	0		0	0	23	0			1	1	3	1	1	0	1
1341328-1		普通型	34	1	130	83	0	0	0	0	0	0	0	0	0	0	0	0	0	1	1	0	0	1	0	0	1	0	0	0	1	1	0	0	0		0	0	15	0			2	1	3	1	0	0
1341322-1		普通型	36	1	116	76	0	1	0	0	0	0	0	0	0	0	0	0	0	1	0	0	0	0	0	0	0	0	0	0	0	0	0	0	0		0	0	13	0			2	1	3	1	1	0	1
1341317-1		普通型	71	1	140	78	0	0	0	1	0	0	0	0	0	0	0	0	0	1	0	0	0	0	0	0	1	0	0	0	0	0	0	1	0	2	1	0	6	0	2	2	1	1	3	1	0	0	3
1341230-1		普通型	73	1	107	65	0	0	0	0	0	0	0	0	0	0	0	0	0	1	1	0	0	0	0	0	0	0	0	0	0	1	0	0	0		0	0	15	0			2	1	3	0	1	1
1340910-1		普通型	52	1	105	69	0	0	0	0	0	0	0	0	0	0	0	0	0	1	1	0	0	0	0	0	1	0	0	0	0	0	0	0	0		0	0	19	0		2	2	1	3	1	0	0	1
1341316-1	死亡	危重型	63	0	118	71	0	0	0	0	0	0	0	0	0	0	0	0	0	1	1	0	0	0	0	0	1	0	0	0	0	0	0	0	0		0	0	32	1			1	1	3	1	0	0	1
1341156-1		普通型	69	1	113	77	0	0	0	0	0	0	0	0	0	0	0	0	0	1	1	0	0	1	0	0	0	0	0	0	0	0	0	0	0		0	0	17	0			2	1	3	1	1	0
479464-1		普通型	56	1	126	76	0	0	0	0	0	0	0	1	0	0	0	0	0	1	1	0	1	1	0	0	1	0	0	1	0	0	0	0	0		0	0	41	0			1	1	3	1	0	0
29421		普通型	69	0			0	0	0	0	0	0	0	0	0	0	0	0	0	0	0	0	0	0	0	0	0	0	0	0	0	0	0	0	0		0	0	20	0		2	2	1	3	0	0	0	1
1794	好转	普通型	65	1	123	65	0	1	0	1	0	0	0	0	0	0	0	0	0	1	1	0	0	0	0	0	0	0	0	0	0	0	0	0	0		0	0	23	0		1	2	1	3	1	0	0	1
ZY010050402474		重型	66	0	130	74	0	0	0	0	0	0	0	0	0	0	0	0	0	0	0	0	0	0	0	0	0	0	0	0	0	0	0	0	0		0	0	33	0			2	1	3	0	0	0	1
33885-1		普通型	61	1	110	70	0	0	0	0	0	0	0	0	0	0	0	0	0	0	0	0	0	0	0	0	0	0	0	0	0	0	0	0	0		0	0	38	0
33886-2		普通型	33	1	110	70	0	0	0	0	0	0	0	0	0	0	0	0	0	0	1	0	0	0	0	0	0	0	0	0	0	0	0	0	0		0	0	60	0
1829	好转	普通型	65	1	140	90	1	1	0	1	0	1	0	1	0	0	0	0	0	0	1	0	0	0	0	0	1	1	0	0	0	0	0	1	0	2	1	0	24	0	2		2	1	3	1	0	0	3
80188	死亡	危重型	67	0			0	0	0	1	0	0	0	0	0	0	0	0	0	0	1	0	0	0	1	0	0	0	0	0	0	0	0	0	0		0	0	33	1		3	1	0	1	0	0	0	3
33888-1		普通型	61	1	122	78	1	0	0	1	0	0	0	0	0	0	0	0	0	0	0	0	0	0	0	0	0	0	0	0	0	0	0	0	0		0	0	83	0
33890-1		普通型	60	1	125	100	0	0	0	1	0	0	0	0	0	0	0	0	0	0	0	0	0	0	0	0	0	0	0	0	0	0	0	0	0		0	0	83	0
1849	死亡	普通型	74	1	130	70	0	0	0	1	0	0	0	0	0	0	0	0	0	0	0	0	0	1	0	0	0	0	1	0	0	0	0	0	0		0	0	21	1			1	1	3	1	0	0	3
1623340	死亡	危重型	71	0	166	87	0	0	1	1	0	0	0	0	0	1	0	0	0	1	0	1	0	0	0	0	0	0	0	0	1	0	0	0	0		0	0	19	1
1879	其他	普通型	71	0	120	70	0	0	0	1	0	1	0	0	0	0	1	0	0	1	1	0	0	1	0	0	0	0	0	0	0	0	0	0	0		0	0	3	0			2	0	3	1	0	0	1
1888	死亡	危重型	65	1	120	75	0	0	1	1	0	0	0	0	0	0	0	0	0	1	1	1	0	0	0	0	0	0	0	0	0	0	0	0	0		0	0	7	1		2	2	1	3	1	0	0	1
1892	其他	危重型	88	0	125	68	0	0	0	0	0	0	0	0	0	0	0	0	0	0	1	1	0	0	0	0	0	0	0	0	0	0	0	0	0		0	0	65	0		2	1	1	2	1	1	0	1
1899	好转	普通型	46	0	122	75	0	0	0	0	0	0	0	0	0	0	0	0	0	1	0	0	0	0	0	0	0	0	0	0	0	0	0	0	0		0	0	11	0		1	2	1	3	1	0	0	1
ZY010001398996	死亡	危重型	79	1			0	0	0	0	0	0	0	1	0	0	0	0	0	0	1	0	0	0	0	0	0	0	0	0	0	0	0	0	0		0	0	17	1		3	2	1	3	0	0	0	2
33904-2		普通型	57	1	110	70	0	0	0	0	0	0	0	0	0	0	0	0	0	0	0	0	0	0	0	0	0	0	0	0	0	0	0	0	0		0	0	98	0
33905-1		普通型	57	1	110	70	0	0	0	0	0	0	0	0	0	0	1	0	0	0	1	0	0	0	0	0	0	0	0	0	0	0	0	0	0		0	0	81	0
1933	好转	普通型	31	0	121	74	0	0	0	0	0	0	0	0	0	0	0	0	0	1	1	0	1	1	0	0	0	0	0	0	0	0	0	0	0		0	0	12	0		1	2	1	3	1	1	0	1
1934	好转	普通型	58	1	120	70	0	0	1	0	0	0	0	0	0	0	0	0	0	1	1	0	0	1	0	0	0	0	0	0	0	0	0	0	0		0	0	16	0		1	1	1	3	1	1	0	1
ZY010000230682		普通型	38	1	72	115	0	0	0	0	0	0	0	0	0	0	0	0	0	1	1	0	0	0	0	0	1	0	0	0	0	0	0	0	0		0	0	10	0			2	1	3	1	1		2
ZY010000230683		普通型	47	1	87	138	0	0	0	0	0	0	0	0	0	0	0	0	0	1	1	0	0	0	0	0	1	0	0	0	0	0	0	0	0		0	0	17	0		2	1	0	3	1	1		1
ZY010000230685		普通型	39	0	82	116	0	0	0	0	0	0	1	0	0	0	0	0	0	1	1	0	0	0	0	0	1	0	0	0	0	0	0	0	0		0	0	8	0		2	2	1	3	0	1		2
ZY010000230690		轻型	32	0	76	130	1	0	0	1	0	0	0	0	0	0	0	0	0	1	1	0	0	0	0	0	1	0	0	0	0	0	0	0	0		0	0	44	0
ZY010000230691		普通型	68	1	83	158	0	0	0	1	0	0	0	0	0	0	0	0	0	1	1	0	0	0	0	0	1	0	0	0	0	0	0	0	0		0	0	15	0			2	1	3	0	1		3
6424211		普通型	64	0	120	70	0	0	0	0	0	0	0	0	0	0	0	0	0	1	0	0	0	1	0	0	0	0	0	0	0	0	0	0	0		0	0	28	0
ZY010000230692		普通型	48	0	84	136	0	0	0	0	0	0	0	0	0	0	0	0	0	1	1	0	0	0	0	0	1	0	0	0	0	0	0	0	0		0	0	8	0			1	1	3	0	0		2
29537		普通型	54	0	130	80	0	0	0	0	1	0	0	0	0	0	0	0	0	0	0	0	0	0	0	0	0	0	0	0	0	0	0	0	0	1	1	0	17	0	1		1	1	3	0	1	0	3
1341481-1		普通型	43	1	144	93	0	0	0	1	0	0	0	0	0	0	1	0	0	1	1	0	1	1	0	0	1	0	1	0	0	0	0	0	0		0	0	18	0		1	2	1	3	1	1	0	1
1341326-1		重型	51	0	119	84	0	0	0	0	0	0	0	0	0	0	0	0	0	1	0	0	0	1	0	0	1	0	0	0	0	0	0	0	0		0	0	5	0		2	2	1	3	1	0	0
1341470-1		普通型	44	1	110	79	0	0	0	0	0	0	0	0	0	0	0	0	0	1	1	0	0	0	0	0	0	0	0	0	0	0	0	0	0		0	0	5	0			2	1	3	0	0	1
1341330-1	死亡	重型	73	1			0	0	1	1	0	0	0	0	0	0	0	0	0	1	1	0	0	0	0	0	1	0	0	0	0	0	0	0	1	1	1	0	22	1	1	2	1	1	3	0	0	1	3
1341469-1		普通型	55	0	100	59	0	0	0	0	0	0	0	0	0	0	0	0	0	1	1	0	0	0	0	0	0	0	0	1	0	0	0	1	0		0	0	17	0			3	1	2	0	0	0	1
1341436-1		重型	40	0	108	74	0	0	0	0	0	0	0	0	0	0	0	0	0	1	1	0	0	1	0	0	0	0	1	0	0	0	0	0	0		0	0	29	0		1	1	1	2	1	0	0	1
775432-1		普通型	65	1	130	80	0	0	0	0	0	0	0	0	0	0	0	0	0	1	1	0	0	1	0	0	0	1	1	0	0	0	0	0	0		0	0	21	0			2	1	3	1	0	0	2
1623459		重型	64	1	135	76	0	0	0	1	0	0	0	0	0	0	0	1	0	0	0	0	0	0	0	0	1	0	0	0	0	0	0	0	1		0	0	46	0		1	2	1	3	1	1		2
1952	好转	危重型	67	1	125	73	0	0	0	0	0	0	0	0	0	0	0	0	0	1	1	0	1	1	0	0	0	0	0	0	0	0	0	0	0		0	0	14	0		3	1	1	3	0	1	0	2
29542		普通型	63	1			0	0	0	0	0	0	0	0	0	0	0	0	0	0	0	0	0	0	0	0	0	0	0	0	0	0	0	0	0		0	0	15	0		1	2	0	3	1	1	0	1
00420425		轻型	46	1			0	0	0	0	0	0	0	0	0	0	0	0	0	0	0	0	0	0	0	0	0	0	0	0	0	0	0	0	0		0	0	50	0
00420428		轻型	63	1			0	0	0	0	0	0	0	0	0	0	0	0	0	0	0	0	0	0	0	0	0	0	0	0	0	0	0	0	0		0	0	50	0
00420436		轻型	39	1	82	124	0	0	0	0	0	0	0	0	0	0	0	0	0	0	0	0	0	0	0	0	0	0	0	0	0	0	0	0	0		0	0	50	0
00420435		轻型	68	1	77	125	1	0	0	0	0	0	0	0	0	0	0	0	0	0	0	0	0	0	0	0	0	0	0	0	0	0	0	0	0		0	0	49	0
00420434		轻型	60	1			0	0	0	1	0	0	0	0	0	0	0	0	0	1	0	0	0	0	0	0	0	0	0	0	0	0	0	0	0	0	1	0	50	0	1
00420443		轻型	57	1			0	0	0	0	0	0	0	0	0	0	0	0	0	0	0	0	0	0	0	0	0	0	0	0	0	0	0	0	0		0	0	50	0
00420442	死亡	轻型	50	1	78	120	1	0	0	0	0	0	0	0	0	1	0	0	0	0	0	0	0	0	0	0	0	0	0	0	0	0	0	0	0		0	0	37	1
80254	死亡	普通型	89	1			0	0	1	1	0	1	0	1	0	0	0	0	0	0	1	0	0	0	0	0	0	0	0	0	0	0	0	0	0	5	1	0	39	1	3	3	2	0	2	0	0	0	3
33911-1		普通型	67	1	128	74	0	0	0	0	0	0	0	0	0	0	0	0	0	0	1	0	0	0	0	0	0	0	0	0	0	0	0	0	0		0	0	96	0
351539611		普通型	73	1	132	74	0	0	0	0	0	0	0	0	0	0	0	0	0	0	0	0	0	0	0	0	0	0	0	0	0	0	0	0	0	1	1	0	0	0	1	1	1	1	3	1	1	0	1
33914-1		普通型	52	1	116	78	1	1	0	1	0	0	0	0	0	0	1	0	0	0	1	0	0	0	0	0	0	0	0	1	0	0	0	0	0		0	0	59	0
120520	好转	普通型	53	0	151	102	0	0	0	0	0	0	0	0	0	0	0	0	0	1	1	0	0	1	0	1	1	0	1	0	0	0	0	1	0		0	0	26	0		1	2	0	3	1	0	0	1
2009	好转	普通型	65	0	123	78	0	0	0	0	0	0	0	0	0	0	0	0	0	1	1	0	0	0	0	0	0	0	0	0	0	0	0	0	0	2	1	0	20	0	2		2	1	3	1	0	0	2
6424360		危重型	78	0	127	77	0	0	0	0	0	0	0	0	0	0	0	0	0	1	1	0	0	0	0	0	0	0	0	0	0	0	0	0	0		0	0	27	0
29539		普通型	56	1	120	76	0	0	0	0	0	0	0	0	0	0	0	0	0	0	0	0	0	0	0	0	0	0	0	0	0	0	0	0	0		0	0	5	0		2	2	1	3	1	0
6424369		普通型	47	0	126	80	0	0	0	0	0	0	0	0	0	0	0	0	0	0	1	0	0	0	0	0	0	0	0	0	0	0	0	0	0		0	0	25	0
ZY010000230744		危重型	38	1	87	142	0	0	0	0	0	0	0	0	0	0	0	0	0	1	0	0	0	0	0	0	1	0	0	1	0	0	1	0	0		0	0	42	0		3	1	1	3	0	1		3
ZY010000230752		普通型	82	1	62	96	0	0	0	1	0	1	0	0	0	0	0	0	0	0	1	0	0	0	0	0	1	0	0	0	0	0	0	0	0		0	0	13	0			1	0	3	0	1		2
6424412		普通型	70	0	137	62	0	0	0	1	0	0	0	0	0	0	0	0	0	0	0	0	0	1	0	0	0	0	0	0	0	0	0	0	0		0	0	34	0		2	2	1	1
6424416	死亡	重型	70	1	108	62	0	0	0	1	0	0	0	0	0	0	0	1	0	1	0	0	0	0	0	0	0	0	0	0	1	0	0	0	0		0	0	26	1
33921-2		普通型	49	1	125	74	0	0	1	1	0	0	0	0	0	0	0	0	0	0	1	0	0	0	0	0	0	0	0	0	0	0	0	0	0		0	0	53	0
33922-1		普通型	50	1	122	78	0	0	0	0	0	0	0	0	0	0	0	0	0	0	0	0	0	0	0	0	0	0	0	0	0	0	0	0	0		0	0	82	0
ZY010000230769	死亡	重型	61	1	60	101	1	0	0	0	0	0	0	0	1	0	0	0	0	1	1	0	0	1	0	0	0	0	0	0	0	0	0	0	0		0	0	29	1
6424463		重型	50	0	102	67	0	0	0	1	0	0	0	0	0	0	1	0	0	1	1	0	0	1	0	0	1	0	1	0	0	0	0	0	0		0	0	30	0
6424465		普通型	60	0	136	77	0	0	0	1	0	0	0	0	0	0	1	0	0	1	1	0	0	1	1	0	1	0	0	0	0	0	1	0	0		0	0	27	0
ZY010001399916		普通型	52	0			0	0	0	0	0	0	0	0	0	0	0	0	0	0	0	0	0	1	0	1	1	0	1	0	0	0	0	0	0		0	0	10	0			1	0	3	1	0	0	1
ZY010000230775		普通型	45	1	94	132	1	0	0	0	0	0	0	0	0	0	0	0	0	1	1	0	1	1	0	0	1	0	0	0	0	0	0	0	0		0	0	16	0
ZY010000230793	死亡	重型	52	0	81	161	1	0	0	1	0	0	0	0	0	0	0	0	0	1	1	0	0	0	0	0	1	0	0	0	0	0	0	0	0		0	0	24	1
ZY010000230795		普通型	28	1	75	117	0	0	0	0	0	0	0	0	0	0	0	0	0	1	1	0	0	0	0	0	1	0	0	0	0	0	0	0	0		0	0	13	0			2	1	3	0	1		3
ZY010000230797		普通型	27	1	59	106	0	0	0	0	0	0	0	0	0	0	0	0	0	1	1	0	0	1	1	0	1	0	0	0	0	0	0	0	0		0	0	9	0			2	1	3	1	1		2
ZY010000230800		危重型	39	1	78	135	1	0	0	0	0	0	0	0	0	0	1	0	0	1	1	0	0	0	0	0	0	0	0	0	0	0	0	0	0		0	0	30	0		3	1	1	3	0	1		2
29612		普通型	47	0			0	0	0	0	0	0	0	0	0	0	0	0	0	0	0	0	0	0	0	0	0	0	0	0	0	0	0	0	0		0	0	1	0		1	1	0	3	1	1	0	1
1341655-1		普通型	54	0	106	77	0	0	0	0	0	0	0	0	0	0	0	0	0	1	1	0	0	0	0	0	1	0	0	0	0	0	0	0	0		0	0	4	0			3	1	3	0	1	0	2
1341416-1		普通型	26	0	117	72	0	0	0	0	0	0	0	0	1	0	0	0	0	1	0	0	0	1	0	0	0	0	1	0	0	0	0	1	0		0	0	3	0		2	2	1	3	1	0
1341489-1		危重型	64	1			0	0	1	1	0	0	0	0	0	0	0	0	0	1	1	0	1	1	0	0	0	0	0	0	0	0	0	0	0		0	0	21	0		3	1	1	3	0	1	1	1
1341422-1		普通型	52	1	118	93	0	0	0	0	0	0	0	0	0	0	0	0	0	1	0	0	0	1	0	0	0	0	0	0	0	0	0	0	0		0	0	14	0		1	2	1	3	1	0
1341679-1		普通型	54	1	116	76	0	0	0	0	0	0	0	0	0	0	0	0	0	1	1	0	0	1	0	1	0	0	0	0	0	0	0	0	0		0	0	4	0		2	2	1	3	1	0	0
1340831-1		普通型	57	0	137	92	0	0	0	0	0	0	0	0	0	0	0	0	0	1	1	0	0	0	0	0	1	0	0	0	0	0	0	0	0		0	0	4	0		1	2	1	3	0	0
1341681-1		普通型	45	1	121	81	1	0	0	0	0	0	0	0	0	0	0	0	0	1	1	0	0	1	0	0	0	0	0	0	0	0	1	0	0		0	0	4	0
1340687-1		普通型	46	0	99	71	0	0	1	0	0	0	0	0	0	0	0	0	0	1	1	0	0	1	0	0	0	0	0	0	0	0	0	0	0		0	0	4	0		2	2	1	3	0	0
1341711-1		普通型	55	0	129	84	0	0	0	0	0	0	0	0	1	0	0	0	0	1	1	0	1	1	0	0	0	0	0	0	0	0	0	0	0		0	0	14	0		1	3	1	3	1	0	0	1
1341706-1		普通型	50	0	140	88	0	0	1	0	0	0	0	0	0	0	0	0	0	1	1	0	0	0	0	0	0	0	1	0	0	0	1	0	0		0	0	12	0		2	2	1	3	1	0	0	1
1340813-1		普通型	48	1	116	85	0	0	0	0	0	0	0	0	0	0	0	0	0	1	1	0	0	0	0	0	0	0	0	0	0	0	0	0	0		0	0	4	0
1340727-1		普通型	49	1	97	58	0	0	1	0	0	0	0	0	0	0	0	0	0	1	1	0	0	1	0	0	0	0	1	0	0	0	0	0	0		0	0	4	0		2	2	1	3	1	0
1341153-1		普通型	37	1	118	82	0	0	0	0	0	0	0	0	0	0	0	0	0	1	1	0	0	1	0	0	1	0	0	0	0	0	0	0	0		0	0	4	0		2	2	1	3
1341680-1		普通型	62	1	152	86	0	0	0	1	0	0	0	0	0	0	0	0	0	1	1	0	0	0	0	0	1	1	0	0	0	0	0	0	0		0	0	4	0		2	2	1	3	1	0	0	1
1340838-1		普通型	34	1	119	65	0	0	0	0	0	0	0	0	0	0	0	0	0	1	0	0	1	0	0	0	0	0	0	0	0	0	0	0	0		0	0	13	0		1	1	1	3	1	1
1341682-1		普通型	43	1	150	86	0	0	0	1	0	0	0	0	0	0	0	0	0	1	1	0	0	1	0	0	0	0	0	0	0	0	0	0	0		0	0	4	0		2	2	1	3	1	0	0	1
1341644-1		普通型	73	0	136	77	0	0	0	0	0	0	0	0	0	0	0	0	0	0	1	0	0	1	0	0	0	0	0	0	0	0	0	0	0		0	0	17	0		1	3	1	3	1	0	0	1
1341568-1		普通型	71	1	109	75	0	0	0	0	0	0	0	1	1	0	0	0	0	1	1	0	0	0	0	0	1	0	0	0	0	0	0	0	0		0	0	9	0		3	1	1	2	0	0	0	3
1623717		普通型	85	1	117	69	0	0	0	0	0	1	0	1	0	0	0	0	0	0	1	0	0	0	0	0	1	0	0	0	0	0	0	0	0	1	1	0	48	0	1	2	2	1	3	0	0
80322	死亡	轻型	72	0			0	0	1	0	0	0	1	0	0	0	0	0	0	0	0	0	0	0	0	0	0	0	0	0	0	0	0	0	1		0	0	34	1		2	1	1	1	0	0	0	3
9001998153		普通型	55	1	120	86	0	0	0	0	0	0	0	0	0	0	0	0	0	0	0	0	0	0	0	0	0	0	0	0	0	0	0	0	0		0	0	0	0		1	1	1	3	1	1	0	1
6424571		普通型	44	1	139	82	0	0	1	0	1	0	0	0	0	0	1	0	0	1	1	0	0	0	0	0	1	0	0	0	0	0	0	0	0		0	0	25	0
ZY010000230858		普通型	65	0	71	107	1	0	0	0	0	0	1	0	0	0	0	0	0	1	1	0	1	1	0	0	0	0	0	0	0	0	0	0	0		0	0	12	0
6424584		普通型	62	1	128	70	0	0	0	0	0	0	0	0	0	0	0	0	0	0	1	0	0	1	0	0	1	0	1	0	0	0	0	0	0		0	0	29	0
2127	好转	普通型	52	0	124	72	0	0	0	0	0	0	0	0	0	0	0	0	0	1	1	0	1	1	0	0	0	0	0	0	0	0	0	0	0		0	0	15	0		1	2	1	3	1	0	0	1
33938-2		普通型	54	0	114	72	0	0	0	0	0	0	0	0	0	0	0	0	0	0	1	0	0	0	0	0	0	0	0	0	0	0	0	0	0		0	0	44	0
1623816		危重型	62	0	89	62	0	0	0	0	0	0	0	0	0	0	0	0	0	0	1	0	1	1	0	0	1	1	1	0	0	0	1	0	0		0	0	26	0
ZY010000230865		普通型	52	1	93	131	1	0	0	0	0	0	0	0	0	0	0	0	0	1	1	0	1	1	1	0	0	0	0	1	1	0	0	0	0		0	0	13	0			2	0	3	0	1		1
1623840	死亡	危重型	57	1	172	120	0	0	0	1	0	1	0	0	0	1	0	1	0	1	1	0	1	0	0	0	0	0	0	0	0	0	0	0	0		0	0	59	1		2	1	1	2	0	0		3
120706	治愈	重型	56	0			0	0	0	0	0	0	0	0	0	0	0	0	0	0	0	0	0	0	0	0	0	0	0	0	0	0	0	0	0		0	0	25	0
33946-1		普通型	70	1	138	80	0	0	0	0	0	0	0	0	0	0	0	0	0	0	1	0	0	0	0	0	0	0	0	0	0	0	0	0	0		0	0	52	0
ZY010000230890		普通型	64	1	88	167	1	1	0	0	0	0	0	0	0	0	0	0	0	1	1	0	0	0	0	0	1	0	0	0	0	0	0	0	0		0	0	13	0
ZY010001400285		轻型	57	0			0	0	0	1	0	0	0	0	0	0	0	0	0	0	0	0	0	0	0	0	0	0	1	0	0	0	0	0	0		0	0	11	0			1	1	3	1	0	0	1
80375	治愈	普通型	65	1			0	0	1	1	0	0	0	0	0	0	0	0	0	0	0	0	0	0	0	0	0	0	0	0	0	0	0	0	0		0	0	47	0		1	1	1	2	1	1	0	1
ZY010001400307	死亡	危重型	65	1			1	0	0	0	0	0	0	0	0	0	0	0	0	1	1	0	0	0	1	0	0	0	0	0	0	0	0	0	0		0	0	33	1		3	2	1	3	0	0	0	3
29712		普通型	55	1	120	80	0	0	0	1	0	0	0	0	0	0	0	0	0	1	0	0	0	0	0	0	0	0	0	0	0	0	0	0	0		0	0	15	0		2	2	1	3	0	0	0
ZY010001400201	死亡	重型	67	1			0	0	0	0	0	0	0	0	0	0	0	0	0	1	1	0	0	1	0	0	1	0	0	0	0	0	0	0	0	0	1	0	63	1	1		1	1	3	0	1	0	2
29708		普通型	54	0	120	70	0	0	0	0	0	0	0	0	0	0	0	0	0	0	0	0	0	0	0	0	0	0	0	0	0	0	0	0	0		0	0	7	0		2	2	1	3	1	0	1	1
ZY010000230908		普通型	63	1	85	163	0	0	0	0	0	0	0	0	0	0	1	0	0	1	1	0	0	0	0	0	1	0	0	0	0	0	0	0	0		0	0	73	0			2	1	3	1	1		1
29710		普通型	55	1	140	90	0	0	0	1	0	0	0	0	0	0	0	0	0	0	0	0	0	0	0	0	0	0	0	0	0	0	0	0	0		0	0	7	0		2	2	1	3	1	0	0	1
ZY010000230915		普通型	43	1	87	134	1	0	0	0	0	0	0	0	0	0	0	0	0	1	1	0	0	1	0	0	1	0	0	0	0	0	0	0	0		0	0	18	0			1	1	3	0	1		1
ZY010000230916		普通型	50	1	90	152	1	0	0	0	0	0	0	0	0	0	0	0	0	1	1	0	0	1	0	0	1	1	0	0	0	0	0	0	0		0	0	10	0
29717		普通型	54	1	130	80	0	0	0	0	0	0	0	0	0	0	0	0	0	0	0	0	0	0	0	0	0	0	0	0	0	0	0	0	0		0	0	7	0		2	2	1	3	1	0	0
29714		普通型	51	0	120	70	0	0	0	0	0	0	0	0	0	0	0	0	0	0	0	0	0	0	0	0	0	0	0	0	0	0	0	0	0		0	0	10	0			2	1	3	1	0	0	1
ZY010001400380		轻型	31	1			0	0	0	0	0	0	0	0	0	0	0	0	0	1	1	0	0	1	0	0	0	0	0	0	0	0	0	0	0		0	0	7	0		2	2	1	3	1	0	0	1
ZY010000230928		普通型	28	1	90	126	0	0	0	0	0	0	0	0	0	0	0	0	0	1	1	0	0	0	1	0	0	0	0	0	0	0	0	0	0		0	0	12	0			2	1	3	1	1		1
ZY010000230929		普通型	67	0	90	153	0	0	1	1	0	1	0	0	0	0	0	0	0	1	1	0	0	1	0	0	1	0	0	0	1	0	0	0	0		0	0	43	0
ZY010000230930		普通型	32	1	65	112	0	0	0	0	0	0	0	0	0	0	0	0	0	1	1	0	0	0	0	0	0	0	0	0	0	0	0	0	0		0	0	16	0		2	1	1	3	1	0		1
ZY010000230931		普通型	57	1	86	128	1	0	0	1	0	0	0	0	0	0	0	0	0	1	1	0	0	1	0	0	0	0	0	0	0	0	1	0	0		0	0	18	0			2	0	3	0	1		2
2191	死亡	危重型	66	0	125	70	0	0	0	1	0	0	1	0	0	0	0	0	0	1	1	0	0	0	0	0	0	0	0	0	0	0	0	0	0		0	0	11	1			1	1	2	1	0	0	1
ZY010000230935		普通型	48	0	78	100	1	0	0	0	0	0	0	0	0	0	0	0	0	1	1	0	0	1	0	0	0	0	0	0	0	0	0	1	0		0	0	13	0			2	1	3	1	0		2
1341955-1	死亡	危重型	67	0			0	0	0	1	0	0	0	0	0	0	0	0	0	1	0	0	0	1	0	0	1	0	1	0	1	0	0	0	1		0	0	20	1		3	2	1	3	0	1	1	3
1341837-1		普通型	47	0	121	75	0	0	0	0	0	0	0	0	0	0	0	0	0	1	1	0	0	0	0	0	0	0	0	0	0	0	1	0	0		0	0	18	0		2	2	0	3	1	1	0
1341959-1		普通型	68	1	162	73	0	0	1	1	0	0	0	0	0	0	0	0	0	1	0	0	0	0	0	0	1	0	0	0	0	0	1	1	0	1	1	0	15	0	1	2	1	1	3	0	0	0	1
1341958-1		普通型	51	1	126	90	0	1	0	0	0	0	0	0	0	0	0	0	0	1	1	0	0	0	0	0	0	0	0	0	0	0	0	0	0		0	0	22	0		2	2	1	3	1	1	0	1
1341632-1	死亡	危重型	51	1	113	63	0	0	0	0	0	0	0	0	1	0	0	0	0	1	1	0	0	1	0	0	1	0	1	0	0	0	0	0	0		0	0	20	1		2	1	1	2	0	0	1	3
1341879-1		普通型	51	1	104	68	0	0	0	0	0	0	0	1	0	0	0	0	0	1	1	0	0	0	0	0	1	0	0	0	0	0	0	0	0		0	0	3	0		2	2	1	3	1	0
1341878-1		普通型	40	0	115	68	0	0	0	0	0	0	0	0	0	0	0	0	0	1	1	0	0	0	0	0	0	0	0	0	0	0	0	0	0		0	0	13	0		2	2	1	3	1	0
ZY010000230939		普通型	60	0	95	137	0	0	0	0	0	0	0	0	0	0	0	0	0	0	0	0	0	1	0	0	0	0	0	0	0	0	0	0	0		0	0	15	0			2	1	3	0	0		1
ZY010000230940		普通型	42	0	75	136	0	0	0	0	0	0	0	0	0	0	0	0	0	1	1	0	1	0	0	0	1	0	0	1	0	0	0	0	0		0	0	17	0			2	1	3	0	0		2
6424688		普通型	69	0	141	90	0	0	0	1	0	0	0	0	0	0	0	0	0	0	1	0	0	0	0	0	0	0	0	0	0	0	0	0	0		0	0	25	0
ZY010000230943	死亡	危重型	61	0	65	119	0	0	0	1	0	0	0	0	0	0	0	0	0	1	1	0	0	0	0	0	1	0	0	0	0	0	0	0	0		0	0	61	1		2	1	1	1	0	0		3
33951-1		普通型	68	0	110	70	0	0	0	0	0	0	0	0	0	0	0	0	0	0	0	0	0	0	0	0	0	0	0	0	0	0	0	0	0		0	0	51	0
3316590426		普通型	42	0	116	80	0	0	0	0	0	0	0	0	0	0	0	0	0	0	0	0	0	0	0	0	0	0	0	0	0	0	0	0	0		0	0	0	0		1	2	1	3	1	0	0	1
ZY010001400482		轻型	55	0			0	0	0	0	0	0	0	0	0	0	0	0	0	0	0	0	0	0	0	0	0	0	0	0	0	0	0	0	0		0	0	14	0		1	2	1	3	1	0
120798	好转	重型	62	1	129	88	0	0	1	0	0	1	0	0	0	0	0	0	0	1	1	1	0	1	0	0	1	1	1	0	0	0	0	0	0		0	0	26	0		2	2	1	3	0	0	0	1
6424731		普通型	48	0			0	0	0	0	0	0	0	0	0	0	0	0	0	1	1	0	0	0	0	0	1	0	0	1	0	0	1	0	0		0	0	24	0
33954-1		普通型	60	1	123	82	0	0	0	1	0	0	0	0	0	0	0	0	0	0	0	0	0	0	0	0	0	0	0	0	0	0	0	0	0		0	0	80	0
29745		普通型	73	1	130	78	0	0	0	1	0	0	0	0	0	0	0	0	0	0	0	0	0	0	0	0	0	0	0	0	0	0	0	0	0		0	0	14	0			1	1	1	0	0	0
6424734		普通型	63	0	110	70	0	0	0	0	0	0	0	0	0	0	0	0	0	1	0	0	0	1	0	0	1	0	0	0	0	0	0	0	0		0	0	27	0
33955-2		普通型	56	1	112	68	0	0	0	0	0	0	0	0	0	0	0	0	0	0	0	0	0	0	0	0	0	0	0	0	0	0	0	0	0		0	0	80	0
2216	好转	普通型	65	0	130	70	0	0	0	1	0	0	0	0	0	0	0	0	0	1	0	0	0	0	0	0	0	0	0	0	0	0	0	0	0		0	0	28	0		2	2	1	3	1	0	0	1
2221	好转	普通型	59	0	170	110	0	0	0	1	0	0	0	0	0	0	0	0	0	1	0	0	0	0	0	0	0	0	0	0	0	0	1	1	0	4	1	0	27	0	3	2	2	1	3	1	1	0	1
ZY010001400518	死亡	重型	97	1			0	0	0	0	0	0	0	1	0	0	0	0	0	0	1	0	0	0	0	0	1	0	0	0	0	0	0	0	0		0	0	44	1			2	1	1	0	0	0	2
2223	好转	普通型	86	0	134	62	0	0	1	1	0	0	0	0	0	0	0	0	0	0	1	0	0	1	0	0	0	0	1	0	0	0	0	1	0	4	1	0	17	0	3	1	1	0	1			0	2
6424765		重型	52	0	105	84	0	0	0	0	0	0	1	0	0	0	0	1	0	1	0	0	0	0	0	0	0	0	0	0	0	0	1	0	0		0	0	43	0		2	2	1	2	0	0	0	3
29757		普通型	67	0	150	80	0	0	0	1	1	0	0	0	0	1	0	0	0	0	0	0	0	0	0	0	0	0	0	0	0	0	0	0	0		0	0	15	0			2	1	3	1	0	0	1
1624044		普通型	58	0	125	84	0	0	1	1	0	0	0	0	0	0	0	0	0	1	0	0	0	1	0	0	0	0	0	0	0	1	0	0	0		0	0	14	0
29769		普通型	59	0	140	80	0	0	0	0	0	0	0	0	0	0	0	0	0	0	0	0	0	0	0	0	0	0	0	0	0	0	0	0	0		0	0	14	0		1	1	1	3	0	0	0
ZY010001400651		危重型	70	1			0	0	0	0	0	0	0	0	0	0	0	0	0	1	0	0	1	1	0	1	0	0	0	1	1	1	0	0	0		0	0	14	0		1	2	1	3	1	0	0	1
2240	好转	危重型	60	0	120	70	0	0	0	0	0	0	0	0	0	0	0	0	0	1	1	0	0	0	0	0	0	0	0	0	0	0	0	0	0		0	0	11	0		1	2	0	3	1	1	0	1
6424794		普通型	65	1	115	69	0	0	0	0	0	0	0	0	0	0	0	0	0	1	1	0	0	0	0	0	1	0	0	0	0	0	0	0	0		0	0	28	0
2258	好转	普通型	51	0	108	70	0	0	0	0	0	0	0	0	0	0	0	0	0	1	1	0	0	0	0	0	1	0	0	0	0	0	0	0	0		0	0	7	0		2	2	1	3	1	0	0	1
ZY010001400710	死亡	危重型	36	1			0	0	0	0	0	0	0	0	0	0	0	0	0	1	0	0	0	1	0	0	0	0	0	0	1	0	0	0	0		0	0	12	1		3	2	1	3	1	1	0	1
768478		普通型	81	1			0	0	0	0	0	0	0	0	0	0	0	0	0	0	0	0	0	0	0	0	0	0	0	0	0	0	0	0	0		0	0	11	0
ZY010000231035		危重型	69	0	89	189	1	0	0	1	0	0	0	0	0	0	0	0	0	1	1	0	0	1	0	1	1	0	1	0	0	0	0	0	0		0	0	57	0
2272	其他	普通型	54	0	125	75	0	0	0	0	0	0	0	0	0	0	0	0	0	1	0	0	0	0	0	0	0	1	0	0	0	0	0	1	0		0	0	27	0			1	1	3	1	0	0	1
6424841		普通型	35	1	122	83	0	0	0	0	0	0	0	0	0	0	0	0	0	1	1	0	0	0	0	0	0	0	0	0	0	0	0	0	0		0	0	23	0
29797		普通型	42	0	120	70	0	0	0	0	0	0	0	0	0	0	0	0	0	0	0	0	0	0	0	0	0	0	0	0	0	0	0	0	0		0	0	12	0		2	1	1	3	0	0	0	1
00420717		普通型	66	0	80	150	0	0	0	1	0	1	0	0	0	0	0	0	0	1	1	0	1	0	0	1	1	0	0	0	0	0	0	0	0		0	0	24	0
ZY010000231045		普通型	48	0	90	140	1	0	0	0	0	0	0	0	0	0	0	0	0	1	0	0	0	0	0	0	1	0	0	0	0	0	0	0	0		0	0	12	0
ZY010000231046		普通型	54	0	88	130	1	0	0	0	0	0	0	0	0	1	0	0	0	0	0	0	0	0	0	0	1	0	0	1	0	0	1	0	0		0	0	12	0			2	1	3	0	0		1
6424847		重型	66	0			0	0	0	0	0	0	0	0	0	0	0	0	0	1	1	0	0	0	0	0	1	0	0	0	1	1	0	0	0		0	0	16	0
ZY010000231053		普通型	48	1	85	117	1	0	0	0	0	0	0	0	0	0	1	0	0	1	0	0	0	0	0	0	1	0	0	0	0	0	1	0	0		0	0	17	0
ZY010000231054	死亡	普通型	66	1	85	117	1	1	0	0	0	0	0	0	0	0	0	0	0	1	1	0	0	0	0	0	1	0	0	0	0	0	0	0	0		0	0	25	1			2	1	3	0	0		1
ZY010000231055		普通型	71	0	58	102	1	0	0	1	0	0	0	0	0	0	1	0	0	1	1	0	0	0	0	0	0	0	0	0	0	0	0	0	0		0	0	18	0			1	0	2	1	0		1
1342102-1		普通型	43	1	119	84	0	0	0	0	0	0	0	0	0	0	0	0	0	1	1	0	0	1	0	0	1	0	1	0	0	0	0	0	0		0	0	12	0		2	2	1	3	1	0	0
574512-1		轻型	67	0	84	58	0	0	0	1	0	0	0	0	0	0	0	0	0	1	1	0	0	0	0	0	1	0	0	0	0	0	0	0	0		0	0	27	0		2	1	1	3	0	1	1	2
1341876-1		普通型	43	1	128	75	0	0	0	0	0	0	0	0	0	0	0	0	0	1	1	0	0	0	0	0	0	0	0	0	0	0	0	0	0		0	0	8	0			2	1	3	1	0	0	1
1342100-1	死亡	危重型	69	1	119	73	0	0	0	0	0	1	0	0	0	0	0	0	0	1	1	0	0	0	0	0	0	0	0	0	0	0	0	0	0		0	0	22	1		2	1	1	3	0	0	0	3
1342049-1		普通型	52	0	107	71	0	0	0	0	0	0	0	0	0	0	0	0	0	1	1	0	0	0	0	0	0	0	0	0	0	0	0	0	0		0	0	12	0		1	1	1	3	1	0	0
1340812-1		普通型	56	0	125	77	0	0	0	0	0	0	0	0	0	0	1	0	0	1	1	0	0	0	0	0	1	0	0	0	0	0	0	0	0		0	0	12	0			2	1	3	1	0	0
1342103-1		普通型	58	1	154	100	1	0	0	0	0	0	0	0	0	0	0	0	0	1	1	0	1	1	0	1	0	0	0	0	0	0	0	0	0		0	0	12	0		2	3	1	3	1	0	0
1342101-1	死亡	危重型	61	0	90	50	0	0	0	0	0	0	0	0	0	0	0	0	0	1	1	0	0	1	0	1	1	0	1	0	0	0	0	0	0		0	0	30	1			2	1	3	0	0	0	1
1342099-1		危重型	41	1	119	73	0	0	0	0	0	0	0	0	0	0	0	0	0	0	1	0	0	1	0	0	1	0	1	1	0	0	0	1	0		0	0	20	0		3	1	1	3	0	0	0
403996-3		危重型	56	1	129	80	1	1	0	0	0	0	0	0	1	0	0	0	0	1	1	1	0	0	0	0	1	0	0	0	0	0	0	0	0		0	0	27	0			1	1	3	1	0	0	1
1342118-1		普通型	56	1	124	86	0	0	0	0	0	0	0	0	0	0	0	0	0	1	1	0	0	1	0	0	0	0	1	0	0	0	0	0	0		0	0	15	0		1	2	1	3	1	0	0	1
1341472-1		普通型	28	1	129	88	0	0	0	0	0	0	0	0	0	0	0	0	0	1	0	0	0	1	0	0	0	0	0	0	0	0	0	1	0		0	0	11	0		2	3	1	3	1	0	0	1
1341537-1		普通型	52	1	126	85	0	0	0	0	0	0	0	0	0	0	0	0	0	1	1	0	0	0	0	0	1	0	0	0	0	0	0	0	0		0	0	16	0		2	3	1	3	1	0	0	1
29798	死亡	普通型	87	1			0	0	0	0	0	0	0	0	0	0	0	0	0	0	0	0	0	0	0	0	0	0	0	0	0	0	0	0	0		0	0	45	1		2	2	1	3	0	0	1	3
ZY010001400783		普通型	39	1			0	0	0	0	0	0	0	0	0	0	0	0	0	1	1	0	0	1	0	0	0	0	0	0	0	0	0	0	0		0	0	11	0			2	1	3	1	0	0	1
29799		普通型	68	0			0	0	0	0	0	0	0	0	0	0	0	0	0	0	0	0	0	0	0	0	0	0	0	0	0	0	0	0	0		0	0	18	0		2	1	1	3	1	0	0	2
ZY010000231062		普通型	49	0	84	116	0	0	0	0	0	0	0	0	0	0	0	0	0	1	1	0	0	0	0	0	0	0	0	0	0	0	1	0	0		0	0	10	0
ZY010000231069		普通型	46	1	70	121	1	0	0	0	0	0	0	0	0	0	0	0	0	1	1	0	0	0	0	0	1	0	0	0	0	0	0	0	0		0	0	29	0		3	1	1	3	0	1		3
33963-1		普通型	35	0	110	66	0	0	0	0	0	0	0	0	0	0	0	0	0	0	1	0	0	0	0	0	0	0	0	0	0	0	0	0	0		0	0	42	0
2308	死亡	普通型	75	1	135	95	0	1	1	1	1	0	0	0	0	0	0	0	0	0	0	0	0	0	0	0	0	0	0	0	0	0	0	0	0	4	1	0	8	1	3	2	2	1	3	1	0	0	2
1624180	死亡	危重型	57	0	135	67	0	0	0	0	0	0	0	0	0	0	0	0	0	1	1	0	1	1	0	1	1	0	0	0	1	0	0	0	0		0	0	27	1
33964-2		普通型	63	1	125	74	0	0	0	0	0	0	0	0	0	0	0	0	0	0	0	0	0	0	0	0	0	0	0	0	0	0	0	0	0		0	0	92	0
33965-1		普通型	51	1	126	80	0	0	0	1	0	0	0	0	0	0	0	0	0	0	0	0	0	0	0	0	0	0	0	0	0	0	0	0	0		0	0	95	0
33968-2		普通型	49	1	126	70	0	0	0	1	1	0	0	0	0	0	0	0	0	0	0	0	0	0	0	0	0	0	0	0	0	0	0	0	0		0	0	77	0
29829		普通型	58	0	120	80	0	0	0	0	0	0	0	0	0	0	1	0	0	0	0	0	0	0	0	0	0	0	0	0	0	0	0	0	0		0	0	30	0		1	1	1	3	1	0	0	2
ZY010000231084		普通型	62	0	65	93	1	0	0	0	0	0	0	0	0	0	0	0	0	1	0	0	0	1	0	0	0	0	0	0	0	0	0	0	0		0	0	14	0
2343	死亡	危重型	68	0	123	78	0	0	0	0	0	0	0	0	0	0	0	0	0	1	0	0	0	0	0	0	0	0	0	0	0	1	0	0	0		0	0	66	1			1	1	1	0	0	0	1
ZY010050403028		重型	69	1	118	80	0	0	1	1	0	0	0	0	0	0	0	0	0	1	1	0	0	0	0	0	1	0	0	0	0	0	0	1	0		0	0	55	0		3	2	1	3	0	1	0	3
33970-1		普通型	52	0	160	110	0	0	0	0	0	0	0	0	0	0	0	0	0	0	0	0	0	0	0	0	0	0	0	0	0	0	0	0	0		0	0	60	0
29835		轻型	59	1	130	80	0	0	0	0	0	0	0	0	0	0	0	0	0	0	0	0	0	0	0	0	0	0	0	0	0	0	0	0	0		0	0	29	0		1	2	1	3	1	0	0	1
2359	好转	普通型	85	0	86	51	0	0	0	1	0	1	0	0	0	0	0	0	0	0	0	0	0	1	0	0	1	0	0	0	0	0	0	1	0		0	0	29	0		1	2	1	2	1	0	0	2
6424985		重型	65	0	146	84	1	0	1	0	1	0	0	0	0	0	1	0	0	0	1	0	0	0	0	0	0	0	0	0	0	0	0	0	0		0	0	35	0
6424988	死亡	重型	53	1	168	111	0	0	1	1	0	0	0	0	0	0	0	0	0	1	1	0	0	1	0	0	1	0	1	0	0	0	0	0	0		0	0	45	1		1	1	0	1	0	0		3
2365	好转	普通型	62	1	135	78	1	0	0	1	0	1	0	0	0	0	0	0	0	1	1	0	0	1	0	0	0	0	0	0	0	0	1	1	0		0	0	13	0		2	2	1	3	1	0	0	1
202001100651		轻型	71	0			0	0	0	1	0	0	0	0	0	0	0	0	0	0	0	0	0	1	0	0	0	0	0	0	0	1	0	1	0		0	0	61	0		3	2	1	3	1	0	0	2
ZY010000231107		普通型	66	0	71	97	0	0	1	0	0	0	0	0	0	0	0	0	0	1	1	0	1	0	0	0	1	1	0	0	0	0	0	0	0		0	0	16	0			2	1	3	1	0		1
00420799	死亡	轻型	57	1	82	130	0	0	1	0	0	0	0	0	0	0	0	0	0	1	1	0	0	0	0	0	0	0	0	0	0	0	1	0	0		0	0	47	1
ZY010000231111		普通型	59	1	101	179	0	1	1	1	0	0	0	0	0	0	0	0	0	1	1	0	0	0	0	0	1	0	0	0	0	0	0	0	0		0	0	24	0			1	1	3	0	0		2
1624253	死亡	普通型	47	1	105	67	0	0	1	1	0	1	0	0	1	1	0	0	0	0	1	0	0	1	0	0	1	0	1	1	0	0	0	0	0		0	0	15	1
ZY010000231113		普通型	50	0	85	120	1	0	1	1	0	0	0	0	0	0	0	0	0	1	1	0	0	0	0	0	1	0	0	0	0	0	0	0	0		0	0	25	0
352723742		普通型	23	1	110	75	0	0	0	0	0	0	0	0	0	0	0	0	0	0	0	0	0	0	0	0	0	0	0	0	0	0	0	0	0		0	0	0	0			2	1	3	1	0	0	1
ZY010001401079		轻型	49	0			0	0	0	0	0	0	0	0	0	0	0	0	0	1	1	0	0	0	0	0	1	0	0	0	0	0	0	0	0		0	0	20	0		2	1	1	3	0	0	0	1
768585		轻型	64	0	93	59	0	0	0	0	0	0	0	0	0	0	0	0	0	0	0	0	0	0	0	0	0	0	0	0	0	0	0	0	0		0	0	12	0
768586		普通型	34	0			0	0	0	0	0	0	0	0	0	0	0	0	0	0	0	0	0	0	0	0	0	0	0	0	0	0	0	0	0		0	0	11	0
ZY010001401085		普通型	68	0			0	0	0	0	0	0	0	0	0	0	0	0	0	1	1	0	0	0	0	0	0	0	0	0	0	0	0	0	0		0	0	14	0		2	2	1	2	0	0	0	3
ZY010000231138		普通型	36	1	87	120	1	0	0	0	0	0	0	0	0	0	0	0	0	1	0	0	0	0	0	0	0	0	0	0	0	0	0	0	0		0	0	39	0
ZY010000231139	死亡	危重型	63	1	64	103	1	0	0	0	0	0	0	0	0	0	0	0	0	1	1	0	0	0	0	0	0	0	0	1	0	0	0	0	0		0	0	29	1		1	2	0	3	1	0		3
1624279		重型	57	1	114	75	1	1	0	0	0	0	0	0	0	0	0	0	0	1	0	0	0	0	0	0	1	0	0	0	0	0	1	0	0		0	0	31	0
ZY010000231141	死亡	危重型	76	1	101	164	1	0	0	0	0	0	0	0	0	0	0	0	0	1	1	0	0	1	0	0	1	0	0	0	0	0	0	1	0		0	0	20	1
ZY010000231142		普通型	24	1	77	112	1	0	0	0	0	0	0	0	0	0	0	0	0	1	1	0	1	0	0	1	0	0	0	0	0	0	1	0	0		0	0	22	0			1	1	3	0	0		1
ZY010000231143		普通型	42	1	91	115	1	0	0	0	0	0	0	0	0	0	0	0	0	1	0	0	1	1	0	0	0	0	1	0	0	0	0	0	0		0	0	16	0
ZY010000231144	死亡	危重型	74	1	93	154	1	0	0	0	0	0	0	0	0	0	1	0	0	1	1	0	0	0	0	0	1	0	0	0	1	0	0	0	0		0	0	11	1		2	2	1	3	1	0		2
346925151		普通型	55	1	130	80	0	0	0	0	0	0	0	0	0	0	0	0	0	0	0	0	0	0	0	0	0	0	0	0	0	0	0	0	0		0	0	0	0			1	1	3	1	0	0	1
2404	治愈	普通型	37	0	120	72	0	0	0	0	0	0	0	0	0	0	0	0	0	1	1	0	1	1	0	0	0	0	1	0	1	0	0	0	0		0	0	25	0		2	1	1	3	1	0	0	1
1341929-1		普通型	78	1	133	79	0	0	0	0	0	0	0	0	0	0	0	0	0	1	1	0	0	0	0	0	0	0	1	0	0	0	0	0	0		0	0	11	0		1	3	1	3	0	0	0	1
146124-3	死亡	普通型	73	1	120	80	0	0	0	0	0	0	0	0	0	0	0	0	0	0	1	0	0	0	0	0	0	0	0	0	0	0	0	0	1		0	0	28	1
ZY010000231153		普通型	65	1	76	141	1	0	1	1	0	0	0	0	0	0	0	0	0	1	0	0	1	0	0	0	0	0	0	0	0	0	0	0	0		0	0	15	0
ZY010000231154		普通型	50	0	91	117	1	0	0	0	0	0	0	0	0	0	0	0	0	1	1	0	0	0	0	0	0	0	0	0	0	0	0	0	0		0	0	9	0
ZY010000231155		普通型	51	1	71	95	1	0	0	0	0	1	0	0	0	0	0	0	0	1	1	0	1	1	0	0	0	0	1	0	0	0	0	0	0		0	0	5	0		1	2	1	3	0	0		2
ZY010000231160		普通型	56	1	79	126	1	0	0	0	0	0	0	0	0	0	0	0	0	1	0	0	0	0	0	0	0	0	0	0	0	0	0	0	0		0	0	23	0			1	0	3	1	0		1
ZY010000231161	死亡	危重型	50	1	68	125	1	0	0	0	0	0	0	0	0	0	0	0	0	1	1	0	0	0	1	0	1	0	0	0	0	0	0	0	1		0	0	14	1			1	1	3	0	1		2
ZY010001401123		普通型	62	0			0	0	0	0	0	0	0	0	0	0	0	0	0	1	1	0	0	1	0	0	0	0	0	0	0	0	0	1	0		0	0	20	0			2	1	3	0	0	0	1
ZY010000231162		普通型	51	1	87	124	1	0	0	0	0	0	0	0	0	0	0	0	0	1	1	0	0	0	0	0	1	0	0	0	0	0	0	0	0		0	0	13	0			1	1	3	0	0		1
ZY010001401126	死亡	危重型	32	0			0	0	0	0	0	0	0	0	0	0	0	0	0	1	1	0	0	0	0	1	1	0	0	0	0	0	0	0	0		0	0	10	1			1	1	3	0	0	1	3
768604		轻型	35	0			0	0	0	0	0	0	0	0	0	0	0	0	0	0	0	0	0	0	0	0	0	0	0	0	0	0	0	0	0		0	0	13	0
6425051	死亡	危重型	87	1	122	75	0	0	0	1	0	1	1	0	0	0	0	0	0	1	0	0	0	1	0	0	0	0	0	0	0	0	0	1	1		0	1	21	1
116965		普通型	87	1	130	75	0	0	1	1	0	1	0	1	0	1	1	0	0	1	1	0	0	0	0	0	1	0	1	0	0	0	0	1	0	0	1	0	29	0	1
2416	好转	普通型	64	0	72	56	0	0	0	0	0	0	1	0	0	0	1	0	0	0	0	0	0	1	0	0	0	0	1	1	0	0	0	0	0		0	0	35	0		1	1	1	1	0	0	0	1
1624321		普通型	85	0	180	68	0	0	0	1	0	0	0	0	0	1	0	1	0	0	1	0	0	0	0	0	0	0	0	1	0	0	0	1	1	5	1	0	73	0	3	2	2	1	3	0	0		2
ZY010000231202		重型	59	1	101	133	1	0	0	0	0	0	0	0	0	0	0	0	0	1	1	0	0	1	0	0	1	0	0	0	0	0	0	1	0		0	0	52	0			1	1	3	0	1		1
6425090		普通型	29	0	131	92	0	0	0	0	0	0	0	0	0	0	0	0	0	1	0	0	0	1	0	0	1	1	0	0	0	0	0	1	0		0	0	21	0
00420864		普通型	46	1	80	130	0	0	0	0	0	0	0	0	0	0	0	0	0	1	0	0	0	0	0	0	1	0	0	0	0	0	0	0	0		0	0	9	0
ZY010050403080		普通型	73	0	126	74	0	0	1	1	0	0	0	0	0	0	0	0	0	0	0	0	0	0	0	0	0	0	0	0	1	0	0	0	0		0	0	22	0		2	2	1	3	1	0	0	1
ZY010001401171		危重型	73	1			0	0	0	0	0	0	0	0	0	0	0	0	0	1	0	0	0	0	0	0	0	0	0	0	0	0	0	0	0		0	0	25	0		1	1	1	3	1	0	0	1
ZY010050403083		普通型	61	0	130	78	0	0	0	0	0	0	0	0	0	0	0	0	0	1	1	0	0	1	0	0	1	0	0	1	0	0	0	1	0		0	0	21	0			1	1	3	1	0	0	1
6425124		普通型	45	0	127	75	0	0	1	0	0	0	0	0	0	0	1	0	0	1	1	0	0	1	0	1	1	1	0	1	0	0	1	0	0		0	0	26	0
ZY010000231217		普通型	35	0	80	127	0	0	0	0	0	0	0	0	0	0	0	0	0	1	1	0	0	0	0	0	1	0	0	0	0	0	0	0	0		0	0	13	0		1	2	1	3	1	0		1
ZY010000231218		普通型	60	0	88	144	0	0	0	0	0	0	0	0	0	0	0	0	0	1	1	0	1	0	0	0	1	1	0	0	0	0	1	0	0		0	0	13	0		2	1	1	3	0	0		1
2452	其他	普通型	55	0	125	70	0	0	0	0	1	0	0	0	0	0	0	0	0	1	1	0	0	1	0	0	0	0	0	0	0	0	0	0	0		0	0	7	0		1	2	1	3	1	0	0	2
ZY010000231221		普通型	58	0	69	138	0	0	0	1	0	0	0	0	0	0	0	0	0	1	1	0	0	0	0	0	1	0	0	0	0	0	0	0	0		0	0	13	0		3	2	1	3	0	0		1
2462	治愈	普通型	60	0	122	69	0	0	0	0	0	0	0	0	0	0	0	0	0	1	1	0	1	1	0	0	0	0	0	0	0	0	0	0	0	4	1	0	24	0	3	2	1	1	3	1	0	0	1
ZY010000231241		普通型	63	0	76	107	1	0	1	1	0	0	0	0	0	0	0	0	0	1	1	0	1	1	0	0	1	1	0	0	0	0	1	0	0		0	0	12	0		2	1	1	2	0	1		2
29884		普通型	40	1	160	100	1	0	0	0	0	0	0	0	0	0	0	0	0	0	0	0	0	0	0	0	0	0	0	0	0	0	0	0	0		0	0	27	0		1	2	0	3	1	0	0
2470	好转	普通型	34	0	120	60	0	0	0	0	0	0	0	0	0	0	0	0	0	1	0	0	0	0	0	0	0	0	0	0	0	0	0	0	0		0	0	9	0		2	2	1	3	1	0	0	1
2475	死亡	危重型	73	0	145	71	0	0	0	0	0	0	0	0	0	0	0	0	0	1	0	0	0	0	0	0	1	0	0	0	0	0	0	0	0		0	0	1	1
ZY010001401264		轻型	43	0			0	0	0	0	0	0	0	0	0	0	0	0	0	1	1	0	1	0	0	0	0	0	0	0	0	0	0	0	0		0	0	8	0		1	2	1	3	1	0	0	1
ZY010001401259		轻型	65	0			0	0	0	0	0	0	0	0	0	0	0	0	0	1	0	0	1	1	0	0	0	0	0	0	0	0	0	0	0		0	0	9	0		2	2	1	3	1	1	0	1
121200	好转	轻型	54	0			0	0	0	0	0	0	0	0	0	0	0	0	0	0	0	0	0	0	0	0	0	0	0	0	0	0	0	0	0		0	0	24	0
6425156		普通型	70	1	146	66	0	0	1	1	0	0	0	0	0	0	0	0	0	0	0	0	0	0	0	0	0	0	0	1	0	0	0	1	0		0	0	23	0
ZY010001401284		重型	57	1			0	0	0	0	0	0	0	0	0	0	0	0	0	0	1	0	1	1	0	0	0	0	0	0	0	0	0	0	0		0	0	12	0		1	1	1	3	1	0	0	1
29894		普通型	55	0	120	80	0	0	0	0	0	0	0	0	0	0	0	0	0	0	0	0	0	0	0	0	0	0	0	0	0	0	0	0	0		0	0	30	0			2	1	3	1	0	0	1
00003764601		普通型	62	1	109	74	0	0	0	0	0	0	0	0	0	0	0	0	0	0	0	0	0	0	0	0	0	0	0	0	0	0	0	0	0		0	0	0	0		2	2	1	3	1	0
2493	好转	普通型	24	0	126	78	0	0	0	0	0	0	0	0	0	0	0	0	0	1	1	0	0	0	0	0	0	0	0	0	0	0	0	1	0		0	0	24	0		2	2	1	3	1	0	0	1
29896		普通型	72	0	110	60	0	0	1	0	1	0	0	0	0	0	0	0	0	0	0	0	0	0	0	0	0	0	0	0	0	0	0	0	0		0	0	11	0		3	2	1	1	0	0		1
ZY010001401290		重型	72	0			0	0	0	0	0	0	0	0	0	0	0	0	0	1	1	0	0	0	0	0	0	0	0	0	0	0	0	0	0		0	0	12	0		1	2	1	3	1	0	0	1
ZY010001401295	死亡	普通型	55	1			0	0	0	0	0	0	0	0	0	0	0	0	0	1	1	0	1	1	0	0	0	0	0	0	1	0	1	0	0		0	0	18	1		2	2	1	3	0	1	0	1
29904		普通型	71	0	140	70	0	0	1	0	0	1	0	0	0	0	0	0	0	0	0	0	0	0	0	0	0	0	0	1	0	0	0	0	1		0	0	10	0			2	1	3	1	0	0	1
29905	死亡	重型	70	1	118	88	0	0	0	0	0	0	0	0	0	0	0	0	0	0	0	0	0	0	0	0	0	0	0	0	0	0	0	0	0		0	0	16	1		2	1	1	3	0	0	0	1
ZY010001401292		普通型	84	0			0	0	0	0	0	0	0	0	0	0	0	0	0	1	1	0	0	0	1	1	1	0	0	0	0	0	0	0	0		0	0	11	0		2	1	1	3	0	0	0	1
29906		普通型	66	1	130	80	0	0	0	1	0	1	0	1	0	0	0	0	0	0	0	0	0	0	0	0	0	0	0	0	0	0	0	0	0		0	0	10	0			1	0	3	1	0	0	1
6425180	死亡	危重型	57	0	114	55	0	0	0	1	0	0	0	0	0	0	0	1	0	1	0	0	0	0	0	0	0	0	0	1	0	0	0	1	1		0	0	37	1			2	1	2
1342148-1		普通型	35	1	108	76	0	0	0	0	0	0	0	0	0	1	0	0	0	1	0	0	0	1	0	0	0	0	0	0	0	0	1	0	0		0	0	10	0		1	2	1	3	1	0	0	2
781282-2	死亡	重型	66	1	130	70	0	0	0	1	0	0	0	0	0	0	0	0	0	1	1	0	0	1	0	0	0	1	1	0	0	0	0	0	0		0	0	21	1		2	2	1	3	1	1	0	3
1342198-1	死亡	危重型	69	0	111	58	0	0	0	0	0	0	0	0	0	0	0	0	0	1	1	0	0	1	0	0	0	0	1	0	0	0	1	0	0		0	0	21	1		1	3	1	3	1	0	0	1
1342215-1		普通型	66	0	106	69	0	0	1	1	0	0	0	0	0	0	0	0	0	1	1	0	0	0	0	0	0	0	1	0	0	0	0	0	0		0	0	9	0			3	1	3	0	0	0	1
ZY010001401306		轻型	41	0			0	0	0	0	0	0	0	0	0	0	0	0	0	1	1	0	0	0	0	0	0	0	0	0	0	0	0	1	0		0	0	7	0			1	1	3	1	1	0	1
29910		普通型	29	1			0	0	0	0	0	0	0	0	0	0	0	0	0	0	0	0	0	0	0	0	0	0	0	0	0	0	0	0	0		0	0	26	0		2	2	1	3	0	1	0	1
6425199		普通型	90	1	131	64	0	1	0	1	0	1	0	0	0	0	0	0	0	0	0	0	0	1	0	0	1	0	0	0	0	0	0	1	0		1	0	21	0
6425203		普通型	67	1	111	68	0	0	1	1	0	0	0	0	0	1	0	0	0	0	0	0	0	1	0	0	0	0	0	0	0	0	1	1	0		0	0	25	0
ZY010001401349		普通型	32	1			0	0	0	0	0	0	0	0	0	0	1	0	0	1	1	0	0	0	0	0	0	0	0	0	0	0	0	0	0		0	0	7	0		1	2	1	3	1	0	0	1
453680		普通型	69	1	190	110	0	0	0	0	0	0	0	0	0	0	0	0	0	0	0	0	0	0	0	0	0	0	0	0	0	0	0	1	0		0	0	29	0		2	2	1	3	1	0	0	1
6425216		普通型	62	1	132	72	0	1	0	0	0	0	0	0	0	0	0	0	0	0	0	0	0	0	0	0	0	0	0	0	0	0	0	1	0		0	0	23	0
ZY010001401362	死亡	危重型	62	1			0	0	0	0	0	0	1	0	0	0	0	0	0	0	1	0	0	0	0	0	0	0	0	0	0	0	0	0	0		0	0	24	1		2	2	1	3	1	1	0	3
204499	死亡	危重型	73	0			0	0	0	0	0	0	0	0	0	0	0	0	0	1	1	0	1	1	0	0	0	0	1	0	0	0	0	0	0		0	0	10	1		3	1	1	3			1	3
1624467	死亡	重型	84	1	160	70	0	0	0	1	0	1	0	1	0	0	0	0	0	1	1	0	0	0	0	0	1	0	0	0	0	0	0	0	0	3	1	0	22	1	2
ZY010001401345		危重型	49	0			0	0	0	0	0	0	0	0	0	0	0	0	0	0	1	0	0	0	0	0	0	0	0	0	0	0	1	0	0		0	0	5	0		1	1	1	3	1	0	0	1
29926		普通型	53	1	120	70	0	0	0	0	0	0	0	1	0	0	0	0	0	0	0	0	0	0	0	0	0	0	0	0	0	0	0	0	0		0	0	9	0		1	1	1	3	1	0	0	1
ZY010000231338		普通型	38	1	93	126	1	0	0	0	0	0	0	0	0	0	1	0	0	1	0	0	0	0	0	0	1	0	0	0	0	0	0	0	0		0	0	6	0			2	1	3	0	1		2
ZY010000231339		普通型	56	1	88	125	1	0	0	0	0	0	0	0	0	0	0	0	0	1	0	0	0	0	0	1	0	0	0	0	0	0	0	0	0		0	0	11	0			2	1	3	1	0		2
29933		普通型	52	0	120	70	0	0	1	0	0	0	0	0	0	0	0	0	0	0	0	0	0	0	0	0	0	0	0	0	0	0	0	0	0		0	0	11	0		3	2	1	3	1	0	0	1
2527	治愈	普通型	38	0	132	70	0	0	0	0	0	0	0	0	0	0	0	0	0	1	1	0	0	0	0	0	0	0	0	0	0	0	0	0	0		0	0	14	0		1	1	1	3	1	0	0	1
ZY010001401397		轻型	44	1			0	0	0	0	0	0	0	0	0	0	0	0	0	1	1	0	1	1	0	0	0	0	1	0	0	0	0	0	0		0	0	5	0		2	2	1	3	1	0	0	1
6425253	死亡	重型	67	1	60	30	0	0	1	1	0	1	0	0	0	0	0	0	0	1	0	0	0	0	0	0	0	0	0	0	0	0	1	0	0	2	1	1	20	1	2
29918		普通型	67	0	150	80	0	0	1	1	0	0	0	0	0	0	0	0	0	0	0	0	0	0	0	0	0	0	0	0	0	0	0	0	0		0	0	11	0		2	2	0	3	0	0	0	2
1624499	死亡	重型	35	1	131	82	0	0	0	0	0	0	0	0	0	0	0	0	0	0	1	0	0	0	0	0	0	0	0	0	0	0	0	0	0		0	0	26	1
453701		重型	84	0	99	65	0	0	1	0	0	0	0	0	0	0	0	0	0	1	0	0	0	0	0	0	0	0	0	0	0	0	0	0	0		0	0	32	0		2	2	0	3	1	0	0	3
ZY010001401433		普通型	53	0			0	0	0	0	0	0	0	0	0	0	0	0	0	1	0	0	1	1	0	0	0	0	1	0	0	0	1	0	0		0	0	12	0		1	2	1	3	1	0	0	1
6425270		普通型	54	0	115	73	0	0	0	0	0	0	0	0	0	0	0	0	0	1	1	0	0	1	0	0	1	0	1	1	0	0	0	1	0		0	0	22	0
29942		普通型	57	0	130	80	0	0	0	0	0	0	0	1	0	0	0	0	0	0	0	0	0	0	0	0	0	0	0	0	0	0	0	0	0		0	0	11	0		2	1	1	3	1	0	0	1
ZY010001401430		普通型	38	1			0	0	0	0	0	0	0	0	0	0	0	0	0	1	0	0	1	1	0	0	0	0	0	0	0	0	1	0	0		0	0	5	0		2	2	1	3	1	1	0	1
6425271		普通型	51	0	151	99	0	0	0	0	0	0	0	0	0	0	0	0	0	1	1	0	0	1	0	0	1	0	1	0	0	0	1	0	0		0	0	25	0
00420951	死亡	危重型	80	0	60	100	0	0	0	1	0	0	0	0	0	0	0	0	0	0	0	0	0	0	0	0	0	0	1	0	0	0	0	0	0	4	1	0	23	1	3
2536	好转	普通型	30	1	132	77	0	0	0	0	0	0	0	0	1	0	0	0	0	1	1	0	0	1	0	0	0	0	0	0	0	0	0	1	0		0	0	23	0		2	2	1	3	1	0	0	1
ZY010000231356		普通型	37	1	75	119	1	0	0	0	0	0	0	0	0	1	0	0	0	1	0	0	0	0	0	0	1	0	0	0	0	0	0	0	0		0	0	9	0			2	1	3	1	0		3
ZY010000231357		普通型	51	1	82	113	1	0	0	0	0	0	0	0	0	1	1	0	0	1	1	0	0	0	0	0	1	0	0	0	0	0	0	0	0		0	0	17	0			2	1	3	0	0		3
ZY010000231358		普通型	71	1	73	115	1	0	0	1	0	0	0	0	0	1	0	0	0	1	0	0	0	0	0	0	1	0	0	0	0	0	0	0	0		0	0	9	0		2	2	1	3	0	1		3
ZY010000231359		普通型	44	1	72	102	0	0	0	0	0	0	0	0	0	1	0	0	0	1	1	0	0	0	0	0	0	0	0	0	0	0	0	0	0		0	0	6	0			2	1	3	0	0		2
ZY010000231360		普通型	69	0	77	119	1	0	0	1	0	0	0	0	0	0	0	0	0	1	1	0	1	0	0	0	1	0	0	0	0	0	0	0	0		0	0	6	0			2	1	3	0	0		1
ZY010000231361		重型	51	0	76	107	1	0	0	0	0	0	0	0	0	0	0	0	0	1	1	0	0	0	0	0	1	0	0	1	0	0	1	0	0		0	0	17	0			2	1	3	1	0		1
ZY010000231362		普通型	54	0	75	115	1	0	0	0	0	0	0	0	0	0	0	0	0	1	1	0	0	1	0	0	0	0	0	0	0	0	0	0	0		0	0	9	0			1	1	3	0	1		3
00420958		普通型	38	0	60	90	0	0	0	0	0	0	0	0	0	0	0	0	0	1	1	0	0	0	0	0	0	0	0	0	0	0	0	0	0		0	0	25	0
ZY010000231366		普通型	48	1	85	127	1	0	0	0	0	0	0	0	0	0	0	0	0	1	1	0	0	0	0	0	0	0	0	0	0	0	0	0	0		0	0	8	0			2	1	3	1	0		1
ZY010000231367		普通型	49	1	90	142	1	0	1	0	0	0	0	0	0	0	0	0	0	1	0	0	0	0	0	0	0	0	0	0	0	0	0	0	0		0	0	4	0			2	1	3	0	0
ZY010000231368		普通型	46	0	95	135	1	0	1	0	0	0	0	0	0	0	0	0	0	1	0	0	0	1	0	0	1	0	1	0	0	0	0	0	0		0	0	9	0
ZY010000231369		普通型	57	0	72	124	1	0	0	0	0	0	0	0	0	0	0	0	0	1	0	0	0	0	0	0	0	0	0	0	0	0	0	0	0		0	0	8	0
ZY010000231370		普通型	43	1	90	129	1	0	0	1	0	0	0	0	0	0	0	0	0	1	1	0	1	1	0	0	0	0	0	0	0	0	0	0	0		0	0	7	0			2	1	3	0	0		1
ZY010000231371		普通型	54	1	72	105	1	0	0	0	0	0	0	0	0	0	0	0	0	1	1	0	0	1	0	0	1	0	0	0	0	0	0	0	0		0	0	5	0			2	1	3	0	0		3
ZY010000231372		普通型	45	1	70	134	1	0	0	0	0	0	0	0	0	0	0	0	0	1	0	0	0	0	0	0	0	0	0	0	0	0	0	0	0		0	0	5	0
ZY010000231373		普通型	62	1	96	186	1	0	0	1	0	0	0	0	0	0	0	0	0	1	1	0	0	0	0	0	0	0	0	0	0	0	0	0	0		0	0	6	0			2	1	3	1	1
121328	死亡	危重型	69	0			0	0	0	0	0	0	0	0	0	0	0	0	0	0	0	0	0	0	0	0	0	0	0	0	0	0	0	0	0		0	0	11	1
29944		普通型	57	1	120	80	1	1	0	0	0	0	0	0	0	0	0	0	0	0	0	0	0	0	0	0	0	0	0	0	0	0	0	0	0		0	0	11	0		1	1	1	3	1	0	0	1
2542	好转	普通型	33	0			0	0	0	0	0	0	0	0	0	0	0	0	0	0	1	0	0	0	0	0	0	0	0	0	0	0	0	0	0		0	0	8	0		1	2	1	3	1	0	0	1
00420968		轻型	70	1	80	120	1	0	1	0	0	0	0	0	0	0	0	0	0	1	1	0	0	0	0	1	1	0	0	0	0	0	0	0	0		0	0	23	0
6425295		危重型	71	0	126	68	0	0	0	1	0	0	0	0	0	0	0	0	0	1	1	0	0	0	0	0	1	0	0	0	0	0	0	0	0	2	1	0	22	0	2
2547	好转	普通型	22	0			0	0	0	0	0	0	0	0	0	0	0	0	0	0	1	0	0	0	0	0	0	0	0	0	0	0	0	0	0		0	0	8	0		2	2	1	3	1	0	0	1
2548	好转	普通型	26	0			0	0	0	0	0	0	0	0	0	0	0	0	0	0	1	0	0	0	0	0	0	0	0	0	0	0	0	0	0		0	0	8	0		2	2	1	3	1	0	0	1
1624525	死亡	重型	71	1			0	1	0	0	0	0	0	0	1	0	1	0	0	1	1	1	1	0	0	1	1	0	0	0	0	0	0	0	0		0	0	19	1
ZY010001401501		轻型	43	1			0	0	0	0	0	0	0	0	0	0	0	0	0	1	1	0	0	1	0	0	0	0	0	1	0	0	0	1	0		0	0	5	0		1	1	0	3	0	0	0	1
ZY010000231386		重型	69	0	89	127	0	0	0	0	0	0	0	0	0	0	0	0	0	1	1	0	0	0	0	0	1	1	0	0	0	0	1	0	0		0	0	46	0			1	1	1	1	0		2
29949		普通型	42	1	120	70	1	0	0	0	0	0	0	0	0	0	0	0	1	0	0	0	0	0	0	0	0	0	0	0	0	0	0	0	0		0	0	43	0		2	2	1	3	1	0	0	3
00420987		轻型	39	1			0	0	0	0	0	0	0	0	1	0	0	0	0	1	1	1	0	1	0	0	1	0	0	0	1	0	1	1	0		0	0	40	0
ZY010001401512		重型	52	0			0	0	0	0	0	0	0	0	0	0	0	0	0	1	1	0	0	0	0	0	1	0	0	0	0	0	0	0	0		0	0	5	0			1	1	1	1	0	0	1
29950		普通型	30	1	120	70	0	0	0	0	0	0	0	0	0	0	0	0	0	0	0	0	0	0	0	0	1	0	0	0	0	0	0	0	0		0	0	26	0		1	1	1	3	1	0	0
1342315-1		普通型	58	0	131	88	0	0	0	0	0	0	0	0	0	0	0	0	0	1	1	0	0	1	0	0	1	0	0	0	0	0	0	0	0		0	0	9	0		2	1	1	3	0	0	0
1342339-1		普通型	49	1	106	74	0	0	0	0	0	0	0	0	0	0	0	0	0	1	1	0	0	1	0	0	1	0	1	0	0	0	0	0	0		0	0	10	0		2	1	1	3	1	0	0	1
1341887-1		普通型	37	0	158	96	0	0	0	0	0	0	0	0	0	0	0	0	0	1	1	0	0	1	0	0	0	0	0	0	0	0	1	0	0		0	0	7	0		1	2	1	3	1	0	0
135835-5		普通型	79	0			0	0	0	0	0	0	0	0	0	0	0	0	0	0	0	0	0	0	0	0	0	0	0	0	0	0	0	0	0		0	0	46	0		2	2	1	3	0	0	0	2
9201057562		重型	65	1	120	69	0	0	0	0	0	0	0	0	0	0	0	0	0	0	0	0	0	0	0	0	0	0	0	0	0	0	0	0	0		0	0	0	0		2	2	1	3	1	0	0	1
29954		普通型	34	1			0	0	0	0	0	0	0	0	0	0	0	0	0	0	0	0	0	0	0	0	0	0	0	0	0	0	0	0	0		0	0	11	0		2	2	1	3	1	0	0	1
1624590		危重型	49	0	116	66	0	0	0	1	1	0	0	0	0	0	1	0	0	1	1	0	0	1	0	0	1	0	0	1	0	0	0	1	0		0	0	61	0		2	2	1	3	1	0	0	3
00420997		轻型	65	1			0	0	0	0	0	0	0	0	0	0	0	0	0	0	0	0	0	0	0	0	0	0	0	0	0	0	0	0	0		0	0	44	0
342139033		普通型	70	1	130	64	0	0	0	0	0	0	0	0	0	0	0	0	0	0	0	0	0	0	0	0	0	0	0	0	0	0	0	0	0		0	0	0	0			1	1	1	1	0	0	1
1624638	死亡	危重型	56	1	140	70	0	0	0	0	0	0	0	0	0	0	0	0	0	0	0	0	0	0	0	0	0	1	0	0	0	0	0	0	0		0	0	22	1
ZY010001401637		轻型	63	0			0	0	0	0	0	0	0	0	0	0	0	0	0	0	0	0	0	0	0	0	0	1	0	1	0	0	0	0	0		0	0	8	0		1	2	1	3	1	0	0	1
80537	死亡	重型	93	1			0	0	1	1	1	1	0	1	0	0	0	0	0	1	1	0	0	0	0	0	0	0	0	0	0	0	0	0	0	5	1	0	20	1	3	2	2	1	2	1	0	0	2
6425445		轻型	48	1	10	92	1	1	0	0	0	0	0	0	0	0	0	0	0	1	0	0	0	0	0	0	0	0	0	1	0	0	1	0	0		0	0	20	0
33987-2	死亡	普通型	70	1	111	72	0	0	0	0	0	0	0	0	1	0	0	0	0	0	0	0	0	0	0	0	0	0	0	0	0	0	0	0	0		0	0	42	1
00421019		普通型	63	1	80	130	0	0	0	1	0	0	0	0	0	0	0	0	0	0	1	0	0	0	0	0	0	0	0	0	0	0	0	1	0		0	0	20	0
ZY010000231449		重型	50	1	89	145	1	0	0	0	0	0	0	0	0	0	0	0	0	1	0	0	0	0	0	0	0	0	0	0	0	0	0	0	0		0	0	32	0			2	1	3	1	0		1
34002-2		普通型	36	0	110	70	0	0	0	1	0	0	0	0	0	0	0	0	0	0	0	0	0	0	0	0	0	0	0	0	0	0	0	0	0		0	0	75	0
6425497		轻型	37	1			0	0	0	1	0	0	0	0	0	0	0	0	0	0	0	0	0	0	0	0	0	0	0	1	0	1	0	0	0		0	0	20	0
2619	好转	危重型	73	0	104	61	0	0	0	0	1	0	1	0	0	0	1	0	0	0	1	0	0	1	1	0	0	0	0	0	1	0	0	0	0		0	0	42	0		3	2	1	1	0	0	0	3
6425504		重型	71	1	148	83	0	0	0	1	0	0	1	0	0	0	0	0	0	1	1	0	0	0	0	0	0	0	0	0	0	0	1	1	0		0	0	28	0		1	2	1	2				2
6425507		重型	55	0	185	102	0	0	1	1	1	0	0	0	0	0	1	0	0	0	1	0	0	0	0	0	0	0	0	0	0	0	0	0	0		0	0	22	0
ZY010001401852	死亡	重型	85	1			0	0	0	0	0	0	0	0	0	0	0	0	0	1	1	0	0	0	0	0	1	0	0	0	0	0	0	0	0		0	0	2	1		1	1	1	3	0	0	0	1
304189052		重型	43	0	116	73	0	0	0	0	0	0	0	0	0	0	0	0	0	0	0	0	0	0	0	0	0	0	0	0	0	0	0	0	0		0	0	0	0		1	2	1	3	1	0	1	3
ZY010001401873		普通型	55	1			0	0	0	0	0	0	0	0	0	0	0	0	0	0	0	0	0	0	0	0	0	0	0	0	0	0	0	0	0		0	0	28	0		2	1	1	3	1	1	0	1
1624785		轻型	73	0	162	79	0	0	1	1	0	1	0	0	0	0	0	0	0	1	1	0	0	0	0	0	0	0	0	0	0	0	0	0	0		0	0	23	0
1712281343		重型	74	1	155	80	0	0	0	0	0	0	0	0	0	0	0	0	0	0	0	0	0	0	0	0	0	0	0	0	0	0	0	0	0		0	0	0	0			1	1	2	0	0	1	3
ZY010001401883		重型	91	0			0	0	0	0	0	0	0	0	0	0	0	0	0	0	0	0	0	0	0	0	0	0	0	0	0	0	0	0	0		0	0	14	0		2	2	1	2	0	0	1
768890		普通型	69	0	115	87	0	0	0	0	0	0	0	0	0	0	0	0	0	0	0	0	0	0	0	0	0	0	0	0	0	0	0	0	0		0	0	28	0
ZY010001401929		普通型	40	1			0	0	0	0	0	0	0	0	0	0	0	0	0	1	1	0	0	0	0	0	0	0	0	0	0	0	0	0	0		0	0	4	0		1	2	1	3	1	0	0	1
768905		普通型	47	1			0	0	0	0	0	0	0	0	0	0	0	0	0	0	0	0	0	0	0	0	0	0	0	0	0	0	0	0	0		0	0	18	0
6425560		危重型	71	1	120	68	0	0	1	1	0	1	0	0	0	1	0	0	0	0	1	0	0	0	0	0	1	0	0	0	0	0	0	0	0		0	0	23	0
6425569		重型	69	1	113	70	0	0	0	1	0	1	0	1	0	0	0	0	0	0	0	0	0	1	0	0	0	0	0	0	0	0	0	0	0		0	0	71	0			2	1	3			0	1
ZY010000231490		普通型	51	1	67	138	1	0	1	0	0	0	0	0	0	0	0	0	0	1	1	0	0	0	1	0	1	0	0	0	0	0	0	0	0		0	0	11	0
80570	好转	普通型	81	1			0	0	0	0	0	0	0	0	0	0	0	0	0	0	1	0	0	0	0	0	0	0	0	0	0	0	0	0	0		0	0	11	0		2	1	1	3	0	0	0	3
768928		轻型	72	1	112	82	0	0	0	0	0	0	0	0	0	0	0	0	0	0	0	0	0	0	0	0	0	0	0	0	0	0	0	0	0		0	0	14	0
00421068		普通型	57	0	70	120	0	1	0	1	0	0	0	0	0	0	1	0	0	1	1	0	1	1	0	0	0	0	0	0	0	0	0	0	0		0	0	19	0
2656	好转	危重型	87	1	120	80	0	0	1	1	0	1	1	1	0	0	0	0	0	1	1	1	0	1	0	0	0	0	0	0	0	0	0	1	0	4	1	0	58	0	3		2	1	1	1	0	0	2
30017		普通型	29	1	137	70	0	0	0	0	0	0	0	0	0	0	0	0	0	0	0	0	0	0	0	0	0	0	0	0	0	0	0	0	0		0	0	1	0		3	1	1	3	1	0	1	1
00421078		普通型	58	0			0	0	0	1	0	0	0	0	0	0	0	0	0	1	1	0	0	0	0	0	0	0	0	0	0	0	0	0	0		0	0	15	0
202001130849		普通型	47	1			0	0	0	0	0	0	0	0	0	0	0	0	0	0	0	0	0	0	0	0	0	0	0	0	0	0	0	0	0		0	0	8	0
453197		普通型	48	0	132	74	0	0	0	0	0	0	0	0	0	0	0	0	0	0	1	0	0	0	0	0	0	0	0	1	0	0	1	0	0		0	0	25	0		1	1	1	3	1	0	0	1
1624862		普通型	59	1	120	70	0	0	0	1	0	0	0	0	0	0	0	0	0	1	0	0	1	0	0	0	0	0	1	0	0	0	0	0	0		0	0	10	0
ZY010001402078		轻型	53	1			0	0	0	0	0	0	0	0	0	0	0	0	0	1	0	0	1	0	0	0	0	0	0	0	0	0	1	0	0		0	0	10	0		2	2	1	3	1	0	0	1
741669-2		普通型	65	0	121	74	0	0	1	1	0	0	0	0	0	0	0	0	0	1	1	0	0	0	0	0	0	0	0	1	1	0	0	1	0		0	0	23	0		2	2	1	3	1	1	0	3
12974-5		重型	55	0	130	80	0	0	0	0	0	0	0	0	0	0	0	0	0	1	1	0	0	1	0	0	0	1	1	0	0	0	0	0	0		0	0	6	0		1	2	1	3	1	0	0	3
1342613-1		普通型	48	0	125	75	0	0	0	0	0	0	0	0	0	0	0	0	0	1	0	0	0	1	1	0	0	0	0	0	0	0	0	1	0		0	0	13	0		2	3	1	3	1	0	0
1342452-1		普通型	64	1	127	78	0	0	0	1	0	0	0	0	0	0	0	0	0	1	1	0	0	1	0	0	1	0	1	0	0	0	0	0	0		0	0	10	0			1	1	3	0	1	0	2
1342490-1		普通型	33	1	118	84	0	0	0	0	0	0	0	0	0	0	0	0	0	1	1	0	0	1	0	0	1	0	0	0	0	0	0	1	0		0	0	7	0			2	1	3	1	0	0	3
1342572-1		重型	68	1	121	80	0	0	0	0	0	0	0	0	0	0	0	0	0	1	1	1	0	0	0	0	0	0	0	0	0	0	0	0	0		0	0	22	0		2	1	1	3	0	1	0	1
1951078-1		普通型	23	0	120	70	0	0	0	0	0	0	0	0	0	0	0	0	0	1	1	0	0	1	0	0	1	1	1	0	0	0	0	1	0		0	0	9	0		1	2	1	3	1	0	0	2
1951098-1		普通型	47	0	151	82	0	0	0	1	0	0	0	0	0	0	0	0	0	1	1	0	0	0	0	1	0	0	0	0	0	0	0	0	0		0	0	31	0		1	1	1	2	1	0	0	2
75573-6		重型	67	1	120	70	0	0	0	1	0	0	0	0	0	1	1	0	0	0	1	0	0	1	0	0	0	0	1	0	0	0	0	0	0		0	0	60	0		2	2	1	3	1	0	1	2
6425609	死亡	危重型	67	0	160	72	0	0	1	1	1	0	0	0	0	0	1	0	0	0	1	0	0	1	0	0	1	0	0	1	0	0	0	1	0		0	0	45	1
6425621		危重型	73	0	121	74	0	0	0	1	1	0	0	0	0	0	0	0	0	1	1	0	0	0	0	0	1	0	0	0	0	0	0	0	0		0	0	42	0		3	1	1	3	1	0	0	3
1624905		危重型	68	0	138	78	0	0	0	1	0	0	0	0	0	0	0	0	0	1	1	0	0	0	0	0	0	0	0	0	0	0	0	0	0		0	0	25	0
1624930		普通型	48	0	121	85	0	0	0	0	0	0	0	0	0	0	0	0	0	0	1	0	0	0	0	0	0	0	1	1	1	0	0	0	0		0	0	9	0
00421108		轻型	36	0			0	0	0	0	0	0	0	0	0	0	0	0	0	0	0	0	0	0	0	0	0	0	0	0	0	0	0	0	0		0	0	43	0
00421110		轻型	54	1			0	0	0	0	0	0	0	0	0	0	0	0	0	0	0	0	0	0	0	0	0	0	0	0	0	0	0	0	0		0	0	43	0
00421122		轻型	50	1			0	0	0	0	0	0	0	0	0	0	0	0	0	0	0	0	0	0	0	0	0	0	0	0	0	0	0	0	0		0	0	43	0
00421118		轻型	58	1			0	0	0	1	0	0	0	0	0	0	1	0	0	0	0	0	0	0	0	0	0	0	0	0	0	0	0	0	0	5	1	0	43	0	3
00421115	死亡	轻型	70	0	84	174	0	0	1	1	0	1	0	0	0	0	0	0	0	0	0	0	0	0	0	0	0	0	0	0	0	0	0	0	0		0	0	30	1
2020000835		重型	52	1	140	90	0	0	0	1	0	0	0	0	0	0	0	0	0	1	0	0	0	0	0	0	0	0	0	0	0	0	0	0	1		0	0	60	0			2	1	3	0	0	0	1
1624982		普通型	63	1	99	60	0	0	1	1	0	1	0	0	0	1	1	0	0	1	1	0	1	0	0	0	1	0	0	0	0	0	0	0	0		0	0	9	0
6425708		重型	67	0	114	61	0	0	0	0	0	0	1	0	0	0	0	0	0	0	0	0	0	1	0	0	0	0	0	0	0	0	0	1	0		0	0	13	0
768986		重型	85	0	149	92	0	0	0	0	0	0	0	0	0	0	0	0	0	0	0	0	0	0	0	0	0	0	0	0	0	0	0	0	0		0	0	5	0
2705	好转	普通型	91	1	122	66	0	0	1	1	1	1	0	1	0	0	0	0	0	0	1	0	0	1	0	0	1	0	0	0	0	1	0	1	0	4	1	0	61	0	3		2	1	2	0	1	0	1
34019-1		普通型	57	1	120	80	0	0	0	0	0	0	0	0	0	0	0	0	0	0	0	0	0	0	0	0	0	0	0	0	0	0	0	0	0		0	0	52	0
30039		轻型	68	0	110	70	0	0	0	0	0	0	0	0	0	0	0	0	0	0	0	0	0	0	0	0	0	0	0	0	0	0	0	0	0		0	0	58	0		1	1	0	3	1	0	0	1
6425736		重型	39	1	116	68	0	0	0	0	0	0	0	0	0	0	0	0	0	1	0	0	0	0	0	0	0	0	0	0	0	0	0	0	0		0	0	69	0		3	2	1	2	0	1	0	3
ZY010001402274	死亡	危重型	82	1			0	0	0	0	0	0	0	0	0	0	0	0	0	0	0	0	0	0	0	0	0	0	0	0	0	0	0	0	0		0	0	7	1		2	2	0	3	0	0	0	1
6425751		重型	40	0			0	0	1	0	0	0	0	0	0	0	0	0	0	1	0	0	0	1	0	0	1	0	0	1	0	0	0	0	0		0	0	13	0
6425752		普通型	58	0	125	75	0	0	0	0	0	0	1	0	0	0	1	0	0	0	0	0	1	1	1	1	0	0	0	0	0	0	0	0	0		0	0	17	0
2720	死亡	危重型	92	0	123	75	0	0	1	1	1	1	0	1	0	1	0	0	0	0	1	0	0	1	0	0	1	0	0	0	0	1	0	1	1	4	1	0	28	1	3		1	1	2	1	0	0	2
ZY010050403416	死亡	重型	62	1			0	0	1	0	0	0	0	0	0	0	0	0	0	1	0	0	0	1	0	1	0	0	1	0	0	0	0	0	0		0	0	6	1			2	1	3	1	1	0	2
202001140501		轻型	48	0			0	0	0	0	0	0	1	0	0	0	0	0	0	0	0	0	0	0	0	0	1	0	0	0	0	0	0	0	0		0	0	36	0		2	2	1	3	1	0	0	2
2723	好转	普通型	73	0	150	100	0	0	1	1	0	0	0	0	0	0	0	0	0	1	1	0	0	0	0	0	1	0	0	0	0	0	0	0	0		0	0	33	0		2	2	1	3	1	0	0	3
30053		重型	69	0	130	70	0	0	1	1	0	0	1	0	0	0	0	0	0	0	0	0	0	0	0	0	0	0	0	0	0	0	0	0	0		0	0	25	0		1	1	0	3	1	0	0	3
121638	治愈	重型	49	1	108	72	0	1	0	0	0	0	0	0	0	0	0	0	0	1	1	0	0	0	0	0	1	0	0	0	0	0	0	0	0		0	0	28	0		2	2	1	3	1	0	0	1
430832	死亡	重型	89	0	110	90	0	0	0	0	0	0	0	0	0	0	0	0	0	0	0	0	0	1	0	0	1	0	0	0	0	0	0	1	0	1	1	1	38	1	1	1	2	1	3	0	0	0	3
ZY010001402343		重型	38	1			0	0	0	0	0	0	0	0	0	0	0	0	0	1	0	0	0	0	0	0	0	0	0	0	0	0	0	0	0		0	0	58	0		2	2	1	3	1	0	0	1
6425782		普通型	68	0	151	85	0	0	1	0	1	0	0	0	0	0	1	0	0	1	0	0	0	1	0	0	0	0	0	1	0	0	0	1	0	0	1	0	24	0	1
2001145961		普通型	45	1	133	86	0	0	0	0	0	0	0	0	0	0	0	0	0	0	0	0	0	0	0	0	0	0	0	0	0	0	0	0	0		0	0	0	0		1	1	1	3	1	0	1	3
ZY010001402385		普通型	63	0			0	0	0	0	0	0	0	0	0	0	0	0	0	1	1	0	0	1	0	0	1	0	1	0	0	0	0	0	0		0	0	19	0		2	1	1	3	0	1	0	1
202001140659	死亡	危重型	70	0			0	0	0	1	0	0	0	0	0	0	1	0	0	1	1	0	0	0	0	0	1	0	0	0	0	0	1	1	0		0	0	6	1		1	2	1	3	1	0	0	1
2733	好转	重型	91	0	125	68	0	0	0	1	0	0	0	0	0	0	0	0	0	0	1	0	0	0	0	0	1	0	0	0	0	0	1	1	0	0	1	1	57	0	1	2	2	1	3	1	0	0	1
202001140579		普通型	49	0			0	0	0	0	0	0	0	0	0	0	0	0	0	1	1	0	0	0	0	0	0	0	0	0	0	0	0	0	0		0	0	14	0		1	1	1	3	1	0	0	1
1625058	死亡	危重型	67	1	120	70	0	0	1	0	0	0	0	0	0	0	0	0	0	1	0	0	0	1	0	0	1	0	1	0	0	0	0	0	0		0	0	11	1
ZY010001402428		轻型	58	1			0	0	0	0	0	0	1	0	0	0	0	0	0	0	0	0	0	0	0	0	0	0	0	1	1	0	0	0	0		0	0	44	0		3	2	1	2	0	0	0	3
1625066		普通型	85	0	138	78	0	0	0	1	0	1	0	0	0	0	0	0	0	1	0	0	0	0	0	0	0	0	0	0	0	0	0	0	0		0	0	20	0
2020000874		重型	32	0	120	60	0	0	0	0	0	0	0	0	0	0	0	0	0	1	0	0	0	0	0	0	0	0	0	0	0	0	0	0	0		0	0	14	0		2	2	1	3	1	1	0
9004601771	死亡	普通型	78	1	110	70	0	0	0	0	0	0	0	0	0	0	0	0	0	0	0	0	0	0	0	0	0	0	0	0	0	0	0	0	0		0	0	0	1		2	2	1	3	1	0	0	1
30063		普通型	58	0	130	70	0	0	0	0	0	0	0	0	0	0	0	0	0	0	0	0	0	0	0	0	0	0	0	0	0	0	0	0	0		0	0	22	0			2	1	3	0	0	0	1
6425804		重型	71	0	91	69	0	0	0	0	0	0	0	0	0	0	0	0	0	1	0	0	0	0	0	0	0	0	0	0	0	0	0	0	0		0	0	71	0		3	1	1	1	0	0	0	3
ZY010001402503		普通型	48	0			0	0	0	0	0	0	0	0	0	0	0	0	0	1	1	0	0	1	0	0	1	0	1	0	0	0	0	0	0		0	0	8	0		1	1	1	3	1	0	0	1
ZY010001402506		危重型	65	0			0	0	0	0	0	0	0	0	0	0	0	0	0	1	0	0	0	1	0	0	1	0	1	0	0	0	0	1	0		0	0	3	0		2	1	1	3	0	1	0	1
6425812		重型	32	1	124	70	0	0	0	0	0	0	0	0	0	0	0	0	0	0	0	0	0	0	0	0	0	0	0	0	0	0	0	0	0		0	0	70	0		2	2	1	3	1	0	0	2
30068		普通型	38	1	130	90	0	0	0	0	0	0	0	0	0	0	0	0	0	0	0	0	0	0	0	0	0	0	0	0	0	0	0	0	0		0	0	7	0		1	1	1	3	1	0	0	1
30067		普通型	37	0	130	90	0	0	0	0	0	0	0	0	0	0	0	0	0	0	0	0	0	0	0	0	0	0	0	0	0	0	0	0	0		0	0	7	0			2	1	2	1	1	0	1
ZY010000231614		普通型	52	0	77	113	1	0	0	0	0	0	0	0	0	0	0	0	0	1	0	0	0	0	0	0	1	0	0	0	0	0	0	0	0		0	0	35	0
2758	死亡	普通型	65	1	108	72	0	0	0	1	0	0	0	0	0	0	0	0	0	1	0	0	0	0	0	0	0	0	0	0	1	1	0	0	0		0	0	13	1		2	1	0	3	0	1	0	3
1342512-1	死亡	危重型	72	1	132	62	0	0	1	1	0	0	0	0	0	0	0	0	0	1	0	0	1	1	0	0	0	1	1	0	0	0	0	0	0		0	0	11	1		1	3	1	3	0	0	0	1
1342516-1		危重型	71	0	124	69	0	0	1	1	0	0	0	0	0	0	0	0	0	1	0	0	0	1	0	0	1	0	1	0	0	0	1	0	0		0	0	21	0		2	3	1	2	0	0	0	3
1342645-1		普通型	63	0	120	64	0	0	0	1	0	0	0	0	0	0	0	0	0	1	1	0	0	1	0	0	0	0	1	0	0	0	1	0	0		0	0	10	0		1	3	1	2	0	1	0	3
30074		普通型	79	0			0	0	0	0	0	0	0	0	0	0	0	0	0	0	0	0	0	0	0	0	0	0	0	0	0	0	0	0	0	1	1	0	9	0	1		1	1	2	0	0	0	3
30076		重型	79	1	133	89	0	0	0	0	0	0	0	0	0	0	0	0	0	0	0	0	0	0	0	0	0	0	0	0	0	0	0	0	0		0	0	31	0		2	1	1	3	0	0		3
1625118		重型	83	0	120	70	0	0	0	1	1	1	0	1	0	0	0	0	0	1	0	0	0	1	0	0	0	0	0	0	0	0	0	1	0		0	1	50	0		2	1	1	1	0	0		3
6425861		重型	59	0	103	76	0	0	1	0	0	1	0	0	0	0	0	0	0	0	0	0	0	0	0	0	1	1	1	0	1	0	0	0	0		0	0	34	0
30081		普通型	44	0			0	0	0	0	0	0	0	0	0	0	0	0	0	0	0	0	0	0	0	0	0	0	0	0	0	0	0	0	0		0	0	9	0		1	1	1	3	0	0	0
34035-2		普通型	58	1	130	71	0	0	0	0	0	0	0	0	0	0	0	0	0	0	0	0	0	0	0	0	0	0	0	0	0	0	0	0	0		0	0	74	0
2777	好转	危重型	91	0	116	70	0	0	0	1	1	1	0	0	0	0	0	0	0	0	0	0	0	0	0	0	1	0	0	0	0	0	0	1	0	4	1	0	56	0	3	2	2	1	3	1	0	1	1
ZY010001402620		重型	65	1			0	0	0	0	0	0	0	0	0	0	0	0	0	1	1	0	0	1	0	0	0	0	0	1	0	1	0	0	0		0	0	7	0			1	1	3	1	0	0
00421237		普通型	71	0			0	0	1	0	0	0	0	0	0	0	0	0	0	1	1	0	0	0	0	0	0	0	0	0	0	0	0	0	0		0	0	20	0
202001150351		普通型	69	1			1	1	1	0	0	0	0	0	0	0	0	0	1	1	1	0	0	0	1	1	1	0	0	0	0	0	0	0	0		0	0	15	0		1	1	1	3	1	1	0	1
00421244	死亡	普通型	85	1	70	120	0	0	0	0	0	0	0	0	0	0	0	0	0	0	0	0	0	0	0	0	0	0	0	0	0	0	0	0	0		0	0	17	1
34041-2		普通型	54	0	110	80	0	0	0	0	0	0	0	0	0	0	0	0	0	0	1	0	0	0	0	0	0	0	0	0	0	0	0	0	0		0	0	37	0
6425929	死亡	普通型	67	1	125	77	0	0	0	1	0	1	0	0	0	1	1	0	0	1	1	0	0	1	0	0	1	0	0	0	0	0	0	0	0		0	0	20	1
2787	好转	普通型	70	0	148	77	0	0	1	1	0	1	0	0	0	1	0	0	0	0	1	0	0	1	0	0	0	0	1	0	0	1	0	0	0		0	0	19	0		1	1	1	3	1	1	0	2
2788	好转	危重型	90	1	120	70	0	0	1	1	0	1	0	1	0	0	1	0	0	0	1	0	0	1	0	0	1	1	0	0	0	0	0	1	0	0	1	0	56	0	1	2	2	1	2	1	0	0	1
2789	死亡	普通型	92	1	130	80	0	0	0	1	0	1	0	0	0	0	1	0	0	0	1	0	0	1	0	0	1	0	0	1	0	0	0	1	0	1	1	1	20	1	1		2	1	2	1	0	0	2
454042		重型	80	1	170	90	0	0	0	0	0	1	0	0	0	0	0	0	0	0	0	0	0	0	0	0	0	0	0	0	0	0	0	1	0		0	0	29	0		3	1	1	3	1	0	0	2
2020000910		普通型	63	1	120	70	0	0	0	0	0	0	0	0	1	0	1	0	0	1	1	0	0	0	0	0	0	0	0	0	0	0	0	0	0		0	0	20	0			2	0	3	0	0	0	3
9013408791		轻型	62	0	130	72	0	0	0	0	0	0	0	0	0	0	0	0	0	0	0	0	0	0	0	0	0	0	0	0	0	0	0	0	0		0	0	0	0		1	2	0	3	1	0	0	1
2020000918		普通型	54	0	98	64	0	0	0	0	0	1	0	0	0	0	0	0	0	1	1	0	0	0	0	0	0	0	0	0	0	1	0	0	0		0	0	6	0			2	1	3			0
30111		普通型	66	0	130	70	0	0	0	0	0	0	0	0	0	0	0	0	0	0	0	0	0	0	0	0	0	0	0	0	0	0	0	0	0		0	0	24	0		1	2	1	3	1	0	0	1
1625226		重型	37	0	118	83	0	0	0	0	0	0	0	0	0	0	0	0	0	1	1	0	0	0	0	0	1	0	1	0	0	0	0	0	0		0	0	8	0
2804	好转	普通型	34	1	122	79	0	0	0	0	0	0	0	0	0	0	0	0	0	1	1	0	0	0	0	0	0	0	0	0	0	0	1	1	0		0	0	24	0		2	2	1	3	1	1	0	1
6425982		重型	74	0			0	0	1	1	1	1	0	0	0	0	0	0	0	0	0	0	0	0	0	0	0	0	0	0	0	0	1	0	0	3	1	0	33	0	2	2	2	1	3	1	0	0	3
30125		普通型	50	0	108	67	0	0	0	0	0	0	0	0	0	0	0	0	0	0	0	0	0	0	0	0	0	0	0	0	0	0	0	0	0		0	0	33	0		2	1	1	3	1	0	0	1
454047		普通型	49	0			0	0	0	0	0	0	0	0	0	0	0	0	0	1	1	0	0	1	0	0	0	0	0	0	0	0	0	0	0		0	0	23	0		2	1	1	3	1	0	0	1
1625237	死亡	重型	87	1	124	62	0	0	0	0	0	1	0	0	0	0	0	0	1	0	0	0	0	0	0	0	1	0	0	0	0	0	0	1	0	2	1	0	24	1	2
30128		普通型	60	0	130	70	0	0	0	0	0	0	0	0	0	0	0	0	0	0	0	0	0	0	0	0	0	0	0	0	0	0	0	0	0		0	0	24	0		1	2	1	3	1	0	0	1
6425992	死亡	危重型	65	1	189	102	0	0	1	1	0	0	0	0	0	0	0	0	0	1	1	0	0	1	0	0	1	0	1	1	0	0	0	0	0		0	0	10	1
1625245	死亡	重型	67	1	107	65	0	0	0	0	0	0	0	0	0	0	0	0	0	1	1	0	0	1	0	0	0	0	1	0	1	1	0	0	0		0	0	17	1
454049		重型	70	1	93	48	0	0	0	0	0	0	0	0	0	0	0	0	0	0	0	0	0	0	0	0	0	0	0	0	0	0	0	0	0	0	1	0	40	0	1	1	1	0	1	0	1	0	3
30129		普通型	50	0	130	90	0	0	0	1	0	0	0	0	0	0	0	0	0	0	0	0	0	0	0	0	0	0	0	0	0	0	0	0	0		0	0	6	0		2	2	1	3	1	0	0	1
30130		普通型	25	1	140	85	0	0	0	0	0	0	0	0	0	0	0	0	0	0	0	0	0	0	0	0	0	0	0	0	0	0	0	0	0		0	0	10	0		1	2	1	3	1	1	0	1
ZY010050403549		普通型	68	1	150	70	0	0	0	0	0	0	0	0	0	0	0	0	0	1	1	0	0	1	0	0	0	0	0	0	0	0	0	0	0		0	0	21	0			1	1	3	1	0	0	1
1625259		普通型	73	0	139	68	0	0	0	0	0	0	0	0	0	0	0	0	0	1	1	0	0	0	0	0	0	0	0	0	0	0	0	0	0		0	0	8	0
30134		普通型	71	1	158	90	0	0	0	1	0	1	0	0	0	1	0	0	0	1	0	0	0	0	0	0	0	0	0	0	0	0	0	0	0		0	0	24	0		2	1	1	3	0	1	0	1
73815		普通型	51	1	120	75	0	0	0	0	0	0	0	0	0	0	0	0	0	1	0	0	0	1	0	0	0	0	0	0	0	0	0	0	0		0	0	18	0		2	1	1	3	1	0	0	1
ZY010000231686		普通型	69	1	80	133	1	0	0	0	0	0	0	0	0	0	0	0	0	1	1	0	0	0	0	0	1	0	0	0	1	0	0	0	0		0	0	24	0			2	1	3	0	1		1
2814	好转	普通型	34	0	126	78	0	0	0	0	0	0	0	0	0	0	0	0	0	1	1	0	1	1	0	0	0	0	0	0	0	0	0	0	0		0	0	27	0		2	2	1	3	1	0	0	1
ZY010000231688		普通型	48	1	63	112	0	0	0	0	0	0	0	0	0	0	0	0	0	1	1	0	0	1	0	0	1	0	0	0	0	0	0	0	0		0	0	36	0		3	2	1	3	0	1		1
ZY010000231689		普通型	57	1	75	128	0	0	0	1	0	0	0	0	0	0	0	0	0	1	1	0	0	1	0	0	1	0	0	0	0	0	0	0	0		0	0	42	0		2	2	1	3	0	1		1
6426011		重型	33	1	151	106	0	0	0	0	0	0	0	0	0	0	0	0	0	1	1	0	0	0	0	0	0	0	0	0	0	0	0	0	0		0	0	17	0
ZY010001402844	死亡	危重型	89	1			0	0	0	0	0	0	0	0	0	0	0	0	0	1	1	0	0	1	0	0	1	0	1	0	0	0	0	0	0		0	0	8	1		1	1	1	2	0	1	0	1
2817	好转	危重型	61	1	150	84	1	1	0	1	0	0	0	0	0	0	0	0	0	1	0	0	1	1	0	0	1	0	0	0	1	0	0	0	0		0	0	25	0		2	1	1	3	1	0	0	1
00421294	死亡	普通型	52	0	74	120	0	0	0	1	0	0	0	0	0	0	0	0	0	1	1	0	0	0	0	0	0	0	0	0	0	0	0	0	0		0	0	6	1
30143		普通型	55	1	140	99	0	0	0	0	0	0	0	0	0	0	0	0	0	0	0	0	0	0	0	0	0	0	0	0	0	0	0	0	0		0	0	8	0		2	1	1	3	1	1	0	1
121818	死亡	危重型	66	1	138	87	0	1	1	0	1	1	0	0	0	1	0	0	0	1	1	0	0	1	0	0	0	0	0	0	0	0	0	0	0		0	0	8	1		1	1	0	3	0	0	0	2
769114		普通型	51	0	140	82	0	0	0	0	0	0	0	0	0	0	0	0	0	0	0	0	0	0	0	0	0	0	0	0	0	0	0	0	0		0	0	6	0
30146		普通型	47	0	131	84	0	0	0	0	0	0	0	0	0	0	0	0	0	0	0	0	0	0	0	0	0	0	0	0	0	0	0	0	0		0	0	8	0		2	1	1	2	0	0	0	3
30144	死亡	危重型	32	1	140	90	0	0	0	0	0	0	0	0	0	0	0	0	0	0	0	0	0	0	0	0	0	0	0	0	0	0	0	0	0		0	0	8	1		3	1	1	3	0	1	0	1
00421300		普通型	58	0	73	124	0	0	0	1	0	0	0	0	0	0	0	0	0	1	1	0	0	0	0	0	0	0	0	0	0	0	0	0	0		0	0	17	0
73829		普通型	16	1			1	0	0	0	0	0	0	0	0	0	0	0	0	1	1	0	0	0	1	1	0	0	0	0	0	0	1	0	0		0	0	5	0		2	2	1	3	1	0
73831		普通型	46	1	130	75	1	0	1	0	0	0	0	0	0	0	0	0	0	1	1	0	0	1	0	0	0	0	0	0	0	0	0	0	0		0	0	17	0		2	2	1	3	1	0	0	1
123985-3		重型	67	1	120	78	0	0	0	0	0	0	0	0	0	0	0	0	0	1	0	0	0	1	0	1	0	0	1	0	0	0	0	1	0		0	0	4	0		1	2	1	3	1	0	0	3
1342744-1		普通型	67	1	103	67	0	0	1	1	0	0	0	0	0	0	0	0	0	1	1	0	0	1	0	0	0	0	0	0	0	0	1	0	0		0	0	12	0		2	3	1	3	0	0	1	1
2001168231		重型	66	0	127	82	0	0	0	0	0	0	0	0	0	0	0	0	0	0	0	0	0	0	0	0	0	0	0	0	0	0	0	0	0		0	0	0	0		2	2	1	3	1	0	1	1
350995611		重型	46	1	130	84	0	0	0	0	0	0	0	0	0	0	0	0	0	0	0	0	0	0	0	0	0	0	0	0	0	0	0	0	0		0	0	0	0			1	1	3	1	1	0	1
1625301		普通型	62	0	120	70	0	0	0	0	0	0	0	0	0	0	0	0	0	0	1	0	0	1	0	0	0	0	0	0	0	0	0	1	0		0	0	7	0
6426063		重型	94	0	140	60	0	0	1	1	0	1	0	0	0	0	0	0	0	1	0	0	0	1	0	0	0	0	0	0	0	0	0	1	0		0	1	24	0
6426064	死亡	危重型	100	1	105	60	0	0	0	1	0	1	0	1	0	0	0	1	1	1	1	0	0	1	0	0	1	0	0	0	0	0	0	1	0		0	1	14	1
6426065	死亡	危重型	94	1	114	65	0	0	1	1	1	1	0	0	0	0	0	0	0	1	0	0	0	0	0	0	1	0	0	0	0	0	0	0	0		1	0	30	1		2	2	1	2	0	0		3
162830		轻型	59	0	97	64	0	0	0	0	0	0	0	0	0	0	0	0	0	0	0	0	0	0	0	0	0	0	0	1	0	1	0	0	0		0	0	21	0		2	1	1	3	1	1	0	2
2845	好转	重型	89	0	134	70	0	0	0	1	0	1	0	1	0	0	0	0	0	0	1	0	0	0	0	1	0	0	0	0	0	0	0	1	0		0	1	39	0		2	2	1	2	1	0	0	1
116989	死亡	危重型	90	1	123	77	0	0	1	0	1	1	0	1	1	0	0	0	0	1	1	0	0	0	0	1	0	0	0	0	0	0	0	1	1		0	0	58	1		2	2	1	3	1	1	0	3
6426073	死亡	重型	77	1	105	65	0	0	0	1	0	0	0	0	0	0	1	0	0	1	0	0	0	1	0	0	0	0	0	0	0	0	0	0	0		0	0	20	1
1625330	死亡	重型	77	0	119	58	0	0	0	1	0	1	0	0	0	0	0	0	0	1	1	0	0	0	0	0	1	0	0	0	0	0	0	0	0		0	0	26	1
30161		普通型	72	1			0	0	0	0	0	0	0	0	0	0	0	0	0	0	0	0	0	0	0	0	0	0	0	0	0	0	0	0	0		0	0	7	0		2	2	1	3	0	0	0	1
ZY010001402951		普通型	70	1			0	0	0	0	0	0	0	0	0	0	0	1	0	0	0	0	0	1	0	0	0	0	0	0	0	0	0	0	0		0	0	52	0		2	1	1	3	0	1	0	3
2858	治愈	普通型	38	0	112	66	0	0	0	0	0	0	0	0	0	0	0	0	0	0	1	0	0	0	0	1	0	0	0	0	0	0	0	0	0		0	0	34	0		2	2	1	3	1	0	0	1
00421327		轻型	47	1			0	0	0	0	0	0	0	0	0	0	0	0	0	0	0	0	0	0	0	0	0	0	0	0	0	0	0	0	0		0	0	41	0
2865	死亡	普通型	85	1	158	103	0	0	0	1	0	0	0	1	0	0	0	0	0	0	1	0	0	1	0	0	0	0	0	0	0	0	0	0	0	4	1	0	27	1	3	3	1	1	3	1	0	0	3
ZY010000231732		普通型	47	1	86	129	1	0	1	1	0	0	0	0	0	1	0	0	0	1	0	0	0	0	0	0	0	0	0	0	0	0	0	0	0		0	0	10	0
1625368	死亡	重型	76	0	153	87	0	0	1	1	0	1	0	0	0	0	0	0	0	1	1	0	0	0	0	0	0	0	0	0	0	0	0	0	0		0	0	17	1
2879	好转	重型	49	1	126	76	0	0	0	0	0	0	0	0	0	0	0	0	0	1	1	0	0	1	0	0	0	0	0	0	0	0	0	1	0		0	0	2	0		2	1	1	3	1	1	0	1
202001161125		普通型	68	0			0	0	0	1	0	0	0	1	0	0	1	0	0	1	0	0	0	0	0	1	0	0	0	0	0	0	0	0	0		0	0	17	0		1	2	1	3	0	1	0	1
73909		普通型	34	0	108	65	0	0	0	0	0	0	0	0	0	0	0	0	0	1	1	0	0	1	0	0	1	1	0	1	1	1	0	0	0		0	0	16	0		1	2	1	2	1	0	0	1
30182	死亡	重型	64	1	140	80	0	0	0	0	0	0	0	0	0	0	0	0	0	0	0	0	0	0	0	0	0	0	0	0	0	0	0	0	0		0	0	11	1		2	2	1	3	1	0	0	1
30183		普通型	63	0	130	80	0	0	0	0	0	0	0	0	0	0	0	0	0	0	0	0	0	0	0	0	0	0	0	0	0	0	0	0	0		0	0	11	0		1	2	1	3	1	0	0	1
1625389		普通型	57	0	119	75	0	0	0	0	0	0	0	0	0	0	1	0	0	0	1	0	0	0	0	0	0	0	0	0	0	0	0	0	0		0	0	16	0
00421350		普通型	66	1			0	0	0	0	0	0	0	0	0	0	0	0	0	1	1	0	0	0	0	1	0	0	0	0	0	0	0	0	0		0	0	16	0
2891	其他	普通型	59	0	128	79	0	0	0	1	0	0	0	0	0	0	0	0	0	1	1	0	1	1	0	0	1	0	0	0	0	0	0	0	0		0	0	11	0			1	0	2	1	0	0	1
ZY010000231739	死亡	轻型	54	1	57	95	0	0	0	1	0	0	0	0	0	0	0	0	0	1	1	0	0	0	0	0	1	0	0	0	0	0	0	0	1		0	0	26	1
30187		普通型	66	0	104	70	0	0	0	0	0	0	0	0	0	0	0	0	0	0	0	0	0	0	0	0	0	0	0	0	0	0	0	0	0		0	0	23	0		1	1	1	3	1	0	0	3
ZY010001403068	死亡	危重型	67	1			0	0	0	1	0	0	0	0	0	0	0	0	0	0	0	0	0	0	0	0	1	0	0	0	0	0	0	0	0	3	1	0	8	1	2	1	1	0	3	0	0	0	1
ZY010000231741		普通型	58	0	61	101	0	0	0	0	0	0	0	0	0	0	0	0	0	1	1	0	0	0	0	0	1	0	0	0	0	0	0	0	0	0	1	0	26	0	1		1	1	2	0	0		3
1625396		普通型	56	1	148	86	0	0	0	1	1	0	0	0	0	0	1	0	0	1	0	0	0	1	0	0	0	0	0	0	0	0	0	0	0		0	0	22	0
00421351		普通型	78	0	80	140	0	0	0	0	0	0	0	0	0	0	0	0	0	1	1	0	0	1	0	1	0	0	0	0	0	0	0	0	0		0	0	16	0
30188		重型	67	1	143	95	0	0	0	1	0	0	0	0	0	0	0	0	0	0	0	0	0	0	0	0	0	0	0	0	0	0	0	0	0		0	0	13	0		2	1	1	3	1	0	0	3
30191		普通型	53	0	121	86	0	0	0	0	0	0	0	0	0	0	0	0	0	0	0	0	0	0	0	0	0	0	0	0	0	0	0	0	0		0	0	20	0		1	1	1	3	1	0	0	3
2896	好转	危重型	96	1	123	75	0	0	0	1	0	1	0	1	0	1	0	0	0	0	1	0	0	1	0	0	1	1	0	0	0	0	0	1	0	4	1	0	59	0	3		1	1	2	1	0	0	3
2900	其他	普通型	55	0	122	68	0	0	1	1	1	0	0	0	0	0	0	0	1	0	1	0	0	0	0	0	1	0	0	0	0	0	0	0	0		0	0	11	0		2	2	1	3	1	0	0	1
1625415		重型	29	0	88	56	0	0	0	0	0	0	0	0	0	0	0	0	0	1	1	0	1	1	0	0	0	0	1	1	1	0	0	1	0		0	0	46	0		2	2	1	2	0	0		2
6426150		危重型	74	0	130	62	0	0	1	1	0	0	0	0	0	0	0	0	0	1	1	0	0	1	0	0	1	0	1	0	0	0	0	0	0		0	0	53	0		2	2	1	3	1	0	0	3
ZY010001403072	死亡	危重型	67	1			0	0	0	0	0	0	0	0	0	0	0	0	0	1	1	0	1	1	0	0	1	0	0	0	0	0	0	0	0		0	0	14	1		2	1	1	3	0	1	0	1
2910	好转	普通型	50	0	132	75	0	0	0	0	0	0	0	0	0	0	0	0	0	1	0	0	1	1	0	0	0	0	0	0	0	0	0	0	0		0	0	31	0		1	2	1	3	1	0	0	1
00421363		重型	30	0	85	130	0	0	0	0	0	0	0	0	0	0	0	0	0	1	0	0	0	0	0	1	0	0	0	0	0	0	0	0	0		0	0	16	0
ZY010050403644		重型	59	0	150	80	0	0	0	1	0	1	0	0	0	0	1	0	0	1	0	0	0	0	0	0	1	0	0	0	0	0	0	0	0		0	0	25	0		2	1	1	3	1	1	0	2
30199		普通型	48	1	120	80	0	0	0	0	0	0	0	0	0	0	0	0	0	0	0	0	0	0	0	0	0	0	0	0	0	0	0	0	0		0	0	23	0			1	1	3	0	1	1	2
ZY010001403142		普通型	78	0			0	0	1	0	0	0	0	0	0	0	0	0	0	0	0	0	0	1	0	0	0	0	1	0	0	0	0	1	0		0	0	6	0		1	1	1	2	0	0	0	1
1625434	死亡	重型	57	1	135	78	0	0	1	0	0	0	0	0	0	0	0	0	0	1	0	0	0	1	0	0	1	0	0	0	0	0	0	0	0		0	0	20	1
ZY010000231762		重型	40	1	65	106	0	0	0	0	0	0	0	0	0	0	0	0	0	1	1	0	0	0	0	0	1	0	0	0	1	0	0	0	0		0	0	20	0			1	1	3	0	0		2
80699	好转	普通型	19	1			0	0	0	0	0	0	0	0	0	1	0	0	0	1	1	0	0	0	0	1	0	0	0	0	0	0	1	0	0		0	0	19	0			2	1	3	1	0	0	1
ZY010001403152		重型	48	0			0	0	0	0	0	0	0	0	0	0	0	0	0	1	0	0	1	0	0	0	1	0	0	0	0	0	0	0	0		0	0	6	0		1	2	1	1	1	0	0	1
315080112	死亡	重型	33	0	106	70	0	0	0	0	0	0	0	0	0	0	0	0	0	0	0	0	0	0	0	0	0	0	0	0	0	0	0	0	0		0	0	0	1		1	2	1	3	1	0	0	1
ZY010000231763		普通型	53	0	79	122	0	0	0	0	0	0	0	0	0	0	1	0	0	0	1	0	0	0	0	1	1	0	1	0	0	0	0	0	0		0	0	11	0
ZY010000231764		普通型	30	1	94	128	0	0	0	0	0	0	0	0	0	0	0	0	0	1	1	0	0	0	0	0	1	0	0	0	0	0	0	0	0		0	0	10	0			2	1	3	1	0		1
453231		轻型	51	1			0	1	0	1	0	0	0	0	0	0	0	0	0	0	1	0	0	0	0	0	0	0	0	0	0	0	0	0	0		0	0	11	0		3	2	1	3
ZY010000231766	死亡	重型	81	1	65	95	0	0	0	0	0	0	0	0	0	0	0	0	0	1	1	0	0	1	1	0	0	0	1	0	1	0	0	0	0		0	0	19	1			2	1	3	0	0		2
30209		普通型	52	1	130	70	1	0	0	1	0	0	0	0	0	0	0	0	0	0	0	0	0	0	0	0	0	0	0	0	0	0	0	0	0		0	0	9	0		1	2	0	3	0	0	0
00421372		重型	62	0	61	116	0	0	0	0	0	0	0	0	0	0	0	0	0	1	1	0	0	0	0	0	0	0	0	0	0	0	1	0	0		0	0	17	0
ZY010000231768		危重型	65	0	69	114	0	0	0	0	0	0	0	0	0	0	0	0	0	1	1	0	0	1	0	0	0	0	0	0	0	0	0	0	0		0	0	46	0			1	1	3	0	0		1
00421374		普通型	57	0	80	130	0	0	1	0	0	0	0	0	0	0	0	0	0	1	1	0	0	0	0	0	0	0	0	0	0	0	0	0	0		0	0	19	0
30211		普通型	51	0	120	70	0	0	0	0	0	0	0	0	0	0	0	0	0	0	0	0	0	0	0	0	0	0	0	0	0	0	0	0	0		0	0	9	0			2	1	3	1	0	0
30213	死亡	普通型	75	0	120	70	0	0	0	0	0	1	0	0	0	0	0	0	0	0	0	0	0	0	0	0	0	0	0	0	0	0	0	0	0		0	0	13	1		1	2	0	2	1	0	0
30216		普通型	72	1	130	70	0	0	0	0	0	0	0	1	0	0	1	0	0	0	0	0	0	0	0	0	0	0	0	0	0	0	0	0	0		0	0	22	0		2	1	1	2	0	0	1
30214		普通型	59	0	130	70	0	0	0	0	0	0	0	0	0	0	0	0	0	0	0	0	0	0	0	0	0	0	0	0	0	0	0	0	0		0	0	23	0		1	2	1	3	1	0	0
ZY010000231773		普通型	60	0	90	135	0	0	0	0	0	0	0	0	0	0	0	0	0	1	1	0	1	1	0	0	1	0	1	0	0	0	1	0	0		0	0	14	0			2	1	3	0	1		2
162874		重型	56	0	100	60	0	0	0	0	0	0	0	0	0	0	0	0	0	0	1	0	0	1	1	1	0	0	1	1	0	0	1	0	0		0	0	21	0		1	1	1	3	1	0	0	1
ZY010000231775		普通型	55	1	87	110	0	0	0	1	0	0	0	0	0	0	0	0	0	1	0	0	0	1	0	0	1	0	0	0	1	0	0	0	0		0	0	14	0		2	2	1	3	1	1		1
30220		重型	57	1	134	76	0	0	0	0	0	0	0	0	0	0	0	0	0	0	0	0	0	0	0	0	0	0	0	0	0	0	0	0	0		0	0	34	0		2	1	0	3	1	0	0	3
1952231-1		普通型	31	1	130	80	0	0	0	0	0	0	0	0	0	0	0	0	0	1	1	0	0	1	0	0	0	0	1	1	0	1	1	1	0		0	0	20	0		1	2	1	3	1	0	0
1031442-1		普通型	31	1	100	70	0	0	0	0	0	0	0	0	0	0	0	0	0	1	1	0	0	1	0	1	0	1	0	1	0	0	1	1	0		0	0	19	0		2	2	1	3	1	0	0	2
1952359-1		普通型	58	0	100	64	0	0	1	1	0	0	1	0	0	0	0	0	0	1	1	0	0	1	0	0	0	0	0	0	0	0	0	0	0		0	0	27	0			1	1	2	0	0	0	3
1343190-1		普通型	63	1	140	81	0	0	1	0	0	0	0	0	1	0	0	0	0	1	1	0	0	1	0	0	0	0	0	0	0	0	0	0	0		0	0	8	0		2	2	1	3	1	0	0	1
636114-2		普通型	61	1	130	80	0	0	0	1	0	0	0	0	0	0	0	0	0	1	1	0	0	1	0	0	0	1	1	0	0	0	0	0	0		0	0	22	0		2	2	1	3	1	1	0	3
538909-4		普通型	91	0	125	60	0	0	0	1	1	0	0	1	0	0	0	0	0	0	1	0	0	0	0	0	0	0	0	0	0	0	0	0	0		0	0	6	0		3	3	1	3	1	0
1952279-1		普通型	43	0	135	75	0	0	0	0	0	0	0	0	0	0	0	0	0	1	1	0	0	1	0	0	0	0	1	0	0	0	1	1	0		0	0	19	0		1	1	0	3	1	0	0	2
30222		普通型	56	1			0	0	0	0	0	0	0	0	0	0	1	0	0	0	0	0	0	0	0	0	0	0	0	0	0	0	0	0	0		0	0	16	0		2	2	1	3	1	0	0
ZY010000231780	死亡	危重型	56	0	79	120	0	0	1	1	0	0	0	0	0	0	0	0	0	1	1	0	0	1	1	0	0	0	0	0	0	0	0	0	0		0	0	19	1		1	1	1	3	1	0		2
30223		普通型	41	1			0	0	1	0	0	0	0	0	0	0	0	0	0	0	0	0	0	0	0	0	0	0	0	0	0	0	0	0	0		0	0	21	0		2	2	1	3	1	0	0	1
1625460	死亡	重型	92	0	102	52	0	0	0	0	1	1	0	0	0	1	0	0	0	0	1	0	0	0	0	0	1	0	0	0	0	0	0	1	0	2	1	1	30	1	2	2	1	1	2	0	1		2
6426191		普通型	67	0	120	69	0	0	0	1	0	0	0	0	0	0	0	1	0	0	1	0	0	0	0	0	0	0	0	0	0	0	0	1	0		0	0	17	0
121936	治愈	轻型	68	0	169	90	0	0	0	1	0	0	0	0	0	0	0	0	0	1	1	0	0	0	0	0	0	0	0	0	0	0	0	0	0		0	0	13	0		2	1	1	3	0	0	0	3
30237		普通型	46	1	131	82	0	0	0	0	0	0	0	0	0	0	0	0	0	0	0	0	0	0	0	0	0	0	0	0	0	0	0	0	0		0	0	22	0			2	1	3	1	1	0	1
1625476		重型	62	1	105	78	0	0	0	0	0	0	0	0	0	0	0	0	0	1	0	0	0	0	0	0	0	0	0	0	0	0	0	0	0		0	0	18	0
ZY010000231812		普通型	54	0	74	115	1	0	0	0	0	0	0	0	0	0	0	0	0	1	1	0	1	0	0	1	1	0	0	0	0	0	1	0	0		0	0	30	0
6426204		重型	84	0			0	0	0	1	0	1	0	0	0	0	0	0	1	1	1	0	0	1	0	0	1	0	0	0	0	0	0	0	0		1	0	6	0
30241		普通型	47	0			0	0	0	0	0	0	0	0	0	0	0	0	0	0	0	0	0	0	0	0	0	0	0	0	0	0	0	0	0		0	0	9	0		2	2	1	3	0	0	0
6426209		重型	66	1	146	99	0	0	0	0	0	0	1	0	0	0	0	0	0	1	1	0	0	1	0	0	1	0	0	0	0	0	0	0	0		0	0	67	0		2	2	1	3	0	0	0	2
ZY010001402982	死亡	重型	89	1			0	0	0	1	0	1	0	0	0	0	0	1	0	0	0	0	0	1	0	0	0	0	0	0	0	0	1	1	0	3	1	1	17	1	2		1	1	3	1	1	0	3
30243		普通型	65	1			0	0	0	0	0	0	0	0	0	0	0	0	0	0	0	0	0	0	0	0	0	0	0	0	0	0	0	0	0		0	0	22	0		3	2	1	3	0	1	0	2
2969	死亡	危重型	90	1	124	72	0	0	0	0	0	1	0	1	0	1	0	0	0	0	1	0	0	0	0	0	1	0	0	0	0	0	0	0	0		0	0	47	1			2	0	3	0	0	0	2
769249		普通型	72	0			0	0	0	0	0	0	0	0	0	0	0	0	0	0	0	0	0	0	0	0	0	0	0	0	0	0	0	0	0		0	0	14	0
30250		普通型	65	0	130	70	0	0	1	0	0	0	0	0	0	0	0	0	0	1	0	0	0	0	0	0	0	0	0	0	0	0	0	0	0		0	0	20	0		2	2	1	2	0	0	0	1
ZY010050403687	死亡	危重型	79	0	121	52	0	0	0	0	0	0	1	0	0	0	0	0	0	0	0	0	0	0	0	0	0	0	0	1	0	1	0	0	0		0	0	11	1		1	1	1	3	1	0	0	2
2976	其他	重型	81	0	128	72	0	0	0	1	0	0	0	0	0	0	0	0	0	0	1	1	0	1	0	0	0	0	1	1	0	1	0	0	0		0	0	10	0		2	1	1	3	1	0	0	2
30255		普通型	60	1	130	80	0	0	0	0	0	0	0	0	0	0	0	0	0	0	0	0	0	0	0	0	0	0	0	0	0	0	0	0	0		0	0	14	0			2	1	3	0	0	0	1
2979	死亡	轻型	87	0	134	70	0	0	1	1	0	1	0	1	0	1	1	0	0	1	1	0	0	1	0	0	1	0	0	1	0	0	0	1	0	4	1	0	22	1	3	1	1	0	2	1	0	0	3
ZY010000231822		普通型	54	0	54	101	1	0	0	0	0	0	0	0	0	0	0	0	0	0	0	0	0	1	0	0	0	0	1	1	0	0	0	0	0		0	0	7	0
ZY010001403291		重型	58	0			0	0	0	0	0	0	0	0	0	0	0	0	0	1	1	0	0	0	0	0	1	0	0	0	0	0	0	0	0		0	0	17	0		2	1	1	3	1	0	0	1
315332233	死亡	危重型	76	1	120	75	0	0	0	0	0	0	0	0	0	0	0	0	0	0	0	0	0	0	0	0	0	0	0	0	0	0	0	0	0		0	0	0	1		2	2	1	3	1	0	0	1
ZY010001403315		危重型	55	1			0	0	0	0	0	0	0	0	0	0	0	0	0	0	0	0	0	0	0	0	0	0	0	0	0	0	0	0	0	4	1	0	46	0	3	1	2	1	3	1	1	0	2
121971	治愈	危重型	64	0	110	66	0	0	0	0	0	0	0	0	0	0	0	0	0	0	0	0	0	0	0	0	0	0	0	0	0	0	0	0	0		0	0	15	0		2	2	1	3	1	0	1	1
00421428		轻型	48	0			0	0	0	0	0	0	0	0	0	0	0	0	0	1	1	0	0	1	0	1	1	0	0	0	0	0	1	0	0		0	0	19	0
30259		普通型	61	1	140	90	0	0	0	0	0	0	0	0	0	1	0	0	0	0	0	0	0	0	0	0	0	0	0	0	0	0	0	0	0		0	0	15	0			2	1	3	0	1	0	1
454070		普通型	51	0	98	53	0	0	0	0	0	0	0	0	0	0	0	0	0	1	1	0	0	1	0	0	1	0	0	0	0	0	0	0	0		0	0	21	0		3	2	1	2	0	0	0	1
202001170520		普通型	66	0			0	0	0	1	0	0	0	0	0	0	0	0	0	1	0	0	0	1	0	0	1	0	1	0	0	0	0	0	0		0	0	16	0		1	1	1	3	1	0	0	1
30260		轻型	38	1	130	70	1	0	0	0	0	0	0	0	0	0	0	0	0	0	0	0	0	0	0	0	0	0	0	0	0	0	0	0	0		0	0	24	0		2	1	1	3	1	0	0	1
30264		普通型	65	0	120	70	0	0	0	0	0	0	1	0	0	0	0	0	0	0	0	0	0	0	0	0	0	0	0	0	0	0	0	0	0		0	0	8	0			2	1	2	0	0	0	1
6893889		重型	30	0	136	85	0	0	0	0	0	0	0	0	0	0	0	0	0	1	1	0	0	1	0	0	1	0	1	0	0	0	0	0	0		0	0	16	0		2	2	1	3	0	0
ZY010001403341	死亡	普通型	79	1			0	0	0	0	0	0	0	0	0	0	0	0	0	1	1	0	0	0	0	0	1	0	0	0	0	0	0	0	0		0	0	6	1		3	1	1	2	0	0	0	1
ZY010000231830		危重型	52	1	95	128	0	0	0	0	0	0	0	0	0	0	0	0	0	1	1	0	0	0	0	0	0	0	0	0	0	0	0	0	0		0	0	17	0
30268	死亡	普通型	79	1	120	70	0	0	0	0	0	0	0	0	0	0	0	0	0	0	0	0	0	0	0	0	0	0	0	0	0	0	0	0	0		0	0	16	1			1	0	2	0	0	0	1
6426265		重型	71	0	112	72	1	0	1	0	1	0	0	0	0	0	1	0	0	0	0	0	0	0	0	0	0	0	0	0	0	0	0	0	0	1	1	1	67	0	1	2	1	1	3	0	0	0	2
453243	死亡	普通型	74	0	106	62	0	0	0	0	0	0	0	0	0	0	0	0	0	0	1	0	0	0	0	0	1	0	0	0	0	0	0	0	0		0	0	10	1		2	2	1	3	0	0	0	2
ZY010000231834	死亡	危重型	61	1	82	143	1	0	0	0	0	0	0	0	0	0	0	0	0	1	1	0	0	0	0	1	1	0	0	0	0	0	1	0	0		0	0	9	1
74065		普通型	38	1	95	64	1	1	0	0	0	0	0	0	0	0	0	0	0	1	1	0	0	1	0	1	0	0	0	0	0	0	0	0	0		0	0	16	0		2	2	1	3	1	1	0	1
ZY010000231836	死亡	普通型	57	0	50	66	0	0	0	0	0	0	1	0	0	0	0	0	0	0	0	0	0	0	0	0	1	0	0	0	0	0	0	0	0		0	0	0	1
ZY010000231837		普通型	26	1	76	117	0	0	0	0	0	0	0	0	0	1	0	0	0	1	0	0	0	0	0	0	1	0	0	0	0	0	0	0	0		0	0	14	0			2	1	3	1	0		3
ZY010000231838		普通型	45	1	84	127	0	0	0	0	0	0	0	0	0	0	0	0	0	1	0	0	1	0	0	0	1	0	0	0	0	0	0	0	0		0	0	14	0
ZY010000231839		普通型	73	1	81	141	0	1	0	0	0	0	0	0	0	0	0	0	0	1	1	1	0	0	0	0	0	0	0	0	0	0	0	0	0		0	0	19	0			2	1	3	0	0		1
ZY010000231840	死亡	重型	64	0	84	134	0	0	0	0	0	0	0	0	0	1	0	0	0	1	0	0	0	0	0	0	1	0	0	0	0	0	0	0	0		0	0	21	1		3	1	1	3	0	0		2
ZY010000231841		普通型	69	0	76	136	0	0	0	1	0	0	0	0	0	1	0	0	0	1	1	0	0	1	0	0	1	0	0	0	0	0	0	0	0		0	0	19	0			2	1	3	0	1		2
ZY010000231842		普通型	57	0	76	126	1	0	0	0	0	0	0	0	0	0	1	0	0	1	1	0	0	1	0	0	1	0	0	0	0	0	0	0	0		0	0	14	0			2	1	3	0	0		2
ZY010000231843		普通型	43	1	101	160	0	0	0	0	0	0	0	0	0	0	0	0	0	1	0	0	1	1	0	0	0	0	0	0	0	0	0	0	0		0	0	17	0			2	1	3	1	0		2
ZY010000231844		普通型	49	0	87	140	0	0	0	0	0	0	1	0	0	1	0	0	0	1	1	0	0	0	1	0	0	0	0	0	0	0	0	0	0		0	0	14	0
ZY010000231845		普通型	73	1	80	132	0	0	0	0	0	0	0	0	0	1	0	0	0	1	0	0	0	0	0	0	1	0	0	0	0	0	0	0	0		0	0	19	0			2	1	3	0	0		2
ZY010000231846		普通型	29	1	87	129	0	0	0	0	0	0	0	0	0	0	0	0	0	1	1	0	0	0	0	0	1	0	0	0	0	0	0	0	0		0	0	14	0			2	1	3	0	1		2
ZY010000231847	死亡	危重型	80	1	85	164	0	0	1	1	0	0	0	0	0	0	0	0	0	1	1	0	0	0	0	0	0	0	0	0	0	0	0	0	0		0	0	7	1
ZY010000231848	死亡	普通型	54	1	89	147	0	0	0	0	0	0	0	0	0	0	0	0	0	1	1	0	0	0	0	0	0	0	0	0	0	0	0	0	0		0	0	18	1		2	1	1	3	0	0		3
6426266		重型	70	1	126	63	0	1	1	0	0	1	0	1	1	0	0	0	0	1	1	0	0	0	0	0	1	0	0	0	0	0	0	0	0		0	0	57	0		2	2	1	1	0	0
ZY010000231849		普通型	39	1	86	116	0	0	0	0	0	0	0	0	0	0	0	0	0	1	1	0	0	0	0	0	1	0	0	0	0	0	0	0	0		0	0	18	0
ZY010000231850		重型	63	0	92	143	0	0	0	0	0	0	0	0	0	0	0	0	0	1	1	0	1	1	0	0	0	0	0	0	0	0	1	1	0		0	0	19	0			2	1	2	0	1		3
ZY010000231851		普通型	42	1	80	120	0	0	0	0	0	0	0	0	0	0	0	0	0	1	1	0	0	0	0	0	1	0	0	1	0	0	0	0	0		0	0	18	0			1	1	3	0	0		2
ZY010000231852		普通型	26	1	95	136	0	0	0	0	0	0	0	0	0	0	0	0	0	1	1	0	0	0	0	0	1	0	0	0	0	0	0	0	0		0	0	14	0
ZY010000231853	死亡	危重型	59	1	70	128	0	0	1	0	0	0	0	0	0	0	0	0	0	1	1	0	1	1	0	0	1	0	1	1	0	0	0	0	0		0	0	12	1			1	1	3	0	1		3
1611053592		重型	73	0	116	59	0	0	0	0	0	0	0	0	0	0	0	0	0	0	0	0	0	0	0	0	0	0	0	0	0	0	0	0	0		0	0	0	0		2	1	1	3	0	0
ZY010000231854		普通型	53	0	115	146	0	0	0	1	1	0	0	0	0	1	1	0	0	1	1	0	0	0	0	0	1	0	0	0	0	0	0	0	0		0	0	14	0			2	1	3	1	1		2
ZY010000231855		普通型	64	1	81	146	0	0	0	0	0	0	0	0	0	0	0	0	0	1	1	0	0	0	0	0	0	0	0	0	0	0	0	0	0		0	0	14	0
ZY010000231856		普通型	40	1	78	100	1	0	0	0	0	0	0	0	0	0	0	0	0	1	1	0	0	0	0	0	0	0	0	0	0	0	0	0	0		0	0	14	0			2	1	3	1	0		1
ZY010000231857		重型	52	0	76	130	1	0	0	0	0	0	0	0	0	0	0	0	0	1	1	0	0	0	0	0	1	0	0	0	0	0	0	0	0		0	0	15	0		2	2	1	3	0	0		3
ZY010000231858		普通型	74	0	82	142	1	0	0	0	0	0	0	0	0	0	0	0	0	0	1	0	0	1	0	0	0	0	0	0	0	0	0	0	0		0	0	21	0		3	2	1	3	1	0		3
ZY010000231860		危重型	49	0	83	129	0	0	0	1	0	0	0	0	0	0	0	0	0	1	1	0	0	0	0	0	1	0	0	1	0	0	0	0	0		0	0	14	0			2	1	3	1	0		3
ZY010000231861		普通型	32	1	89	136	1	0	0	0	0	0	0	0	0	0	0	0	0	1	1	0	0	0	0	0	1	0	0	0	0	0	0	0	0		0	0	18	0			2	1	3	0	1		3
ZY010000231862		普通型	38	1	80	125	0	0	0	0	0	0	0	0	0	0	0	0	0	1	1	0	0	0	0	0	0	0	0	0	0	0	0	0	0		0	0	10	0		2	2	1	3	1	0		1
ZY010000231863		普通型	57	1	106	146	1	0	0	0	0	0	0	0	0	0	0	0	0	1	1	0	0	0	0	0	1	0	0	0	0	0	0	0	0		0	0	10	0
ZY010000231864		轻型	43	1	87	125	1	0	0	0	0	0	0	0	0	0	0	0	0	1	1	0	0	0	0	0	1	0	0	0	0	0	0	0	0		0	0	15	0
ZY010000231865		危重型	65	0	94	137	1	0	0	0	0	0	0	0	0	0	0	0	0	1	1	0	0	0	0	0	1	0	0	0	0	0	0	0	0		0	0	16	0			2	1	3	0	0		3
ZY010000231866	死亡	重型	90	1			0	0	0	1	0	0	0	0	0	0	0	0	0	1	1	0	0	0	0	0	1	0	0	0	0	0	0	0	1		0	0	1	1
ZY010000231867		轻型	31	1	92	117	1	0	0	0	0	0	0	0	0	0	0	0	0	1	0	0	0	0	0	0	1	0	0	0	0	0	0	0	0		0	0	12	0		3	2	1	3	0	1		2
ZY010000231868		重型	78	1	84	157	1	0	1	1	0	0	0	0	0	1	0	0	0	1	1	0	0	0	0	0	0	0	0	0	0	0	0	0	0		0	0	21	0		2	1	1	3	0	0		3
ZY010000231869	死亡	危重型	70	1	87	152	0	0	0	0	0	0	0	0	0	0	0	0	0	1	1	0	0	0	0	0	1	0	0	0	0	0	0	0	0		0	0	11	1
6426269		重型	27	1	131	92	0	0	1	0	0	0	0	0	0	0	0	0	0	0	0	0	0	0	0	0	1	0	0	1	0	0	1	1	0		0	0	63	0		2	2	1	2	0	1	0	3
ZY010000231874		普通型	64	1	95	140	1	0	0	1	0	0	0	0	0	0	0	0	0	1	1	0	0	0	0	0	1	0	0	0	0	0	0	0	0		0	0	14	0			2	1	3	0	0		3
ZY010000231876		重型	43	0	76	135	1	0	0	0	0	0	0	0	0	0	0	0	0	1	1	0	0	0	0	0	1	0	0	0	0	0	0	0	0		0	0	17	0			2	1	3	0	0		3
ZY010000231877		普通型	71	1	89	140	1	0	0	1	0	0	0	0	0	0	0	0	0	1	1	0	0	0	0	0	1	0	0	0	0	0	0	0	0		0	0	20	0		3	1	1	3	0	0		3
ZY010000231878		普通型	55	1	101	152	0	0	0	0	0	0	0	0	0	0	0	0	0	1	1	0	0	0	0	0	0	0	0	0	0	0	0	0	0		0	0	14	0			2	1	3	0	1		3
ZY010000231879		普通型	40	0	72	129	0	0	0	0	0	0	0	0	0	0	0	0	0	1	1	0	0	0	0	0	0	0	0	0	0	0	0	0	0		0	0	15	0			2	1	3	1	0		1
ZY010000231880		普通型	41	1	63	93	1	0	0	0	0	0	0	0	0	0	0	0	0	1	1	0	0	0	0	0	0	0	0	0	0	0	0	0	0		0	0	14	0
ZY010000231881		普通型	74	0	64	134	1	0	0	1	0	0	0	0	0	0	0	0	0	1	0	0	0	0	0	0	0	0	0	0	0	0	0	0	0		0	0	14	0			1	1	3	0	0		3
ZY010000231882		普通型	48	1	94	145	1	0	0	0	0	0	0	0	0	0	1	0	0	1	1	0	0	0	0	0	1	0	0	0	0	0	0	0	0		0	0	23	0			2	1	3	1	0		1
ZY010000231883		普通型	70	0	81	133	0	0	0	0	0	0	0	0	0	1	1	0	1	1	1	0	0	0	0	0	0	0	0	0	0	0	0	1	0	0	1	0	15	0	1		2	1	3	0	1		2
ZY010000231884		重型	51	1	100	148	0	0	0	1	0	0	0	0	0	1	0	0	0	1	1	0	0	0	0	0	1	0	0	0	0	0	0	0	0		0	0	14	0
ZY010000231885		危重型	49	1	69	104	0	0	0	0	0	0	0	0	0	0	0	0	0	1	1	0	0	0	0	0	1	0	0	0	0	0	1	1	0		0	0	14	0			2	1	3	0	1		2
ZY010000231886	死亡	重型	60	1	87	153	0	0	0	0	0	0	0	0	1	0	0	0	0	1	1	0	0	1	0	0	1	1	0	0	0	0	0	1	0		0	0	18	1
ZY010000231887	死亡	重型	78	1	107	184	0	0	0	0	0	0	0	0	0	0	0	0	0	1	1	0	0	0	0	0	0	0	0	0	0	0	0	0	0		0	0	0	1
ZY010000231888	死亡	普通型	83	0	92	156	1	0	0	0	0	0	0	0	0	0	0	0	0	1	0	0	0	1	0	0	1	1	0	0	0	0	0	0	0		0	0	6	1		3	1	1	3	0	0
ZY010000231889	死亡	危重型	52	1	98	154	0	0	0	0	0	0	0	0	0	0	0	0	0	1	1	0	0	0	0	0	1	0	0	0	0	0	0	0	0		0	0	8	1		3	1	1	3	0	1		3
ZY010000231891	死亡	危重型	64	1	76	132	1	0	0	0	0	0	0	0	0	0	0	0	0	1	1	0	0	0	0	0	1	0	0	0	0	0	0	0	0		0	0	15	1			1	0	3	0	1		3
ZY010000231892		普通型	54	1	76	105	1	0	0	0	0	0	0	0	0	0	0	0	0	0	0	0	0	1	0	0	0	0	0	0	0	0	0	1	0		0	0	15	0
760009011	死亡	危重型	77	1	168	71	0	0	0	0	0	0	0	0	0	0	0	0	0	0	0	0	0	0	0	0	0	0	0	0	0	0	0	0	0		0	0	0	1		2	2	1	1	0	0	0	3
30274		普通型	78	0	120	60	0	0	0	1	0	0	0	0	0	0	0	0	0	0	0	0	0	0	0	0	0	0	0	0	0	0	0	0	0		0	0	6	0			2	1	3	0	0	0	1
1625550	死亡	普通型	81	0	106	56	0	0	0	1	0	0	1	0	0	0	0	0	0	1	1	0	0	1	0	0	0	0	1	0	0	0	0	1	0		0	0	38	1		1	1	0	1	0	0		3
00421445		普通型	75	1	70	100	1	1	1	1	0	0	0	0	0	0	0	0	0	0	1	0	0	1	0	0	0	0	0	0	0	0	0	0	0		0	1	13	0
ZY010050403734		普通型	51	0	135	76	0	0	0	0	0	0	0	0	0	0	0	0	0	1	1	0	0	1	0	0	1	1	0	0	0	0	0	0	0		0	0	20	0			2	1	3	1	0	0	1
00421446		普通型	84	1	60	140	0	0	1	1	0	1	0	0	0	0	0	0	0	0	1	0	0	0	0	0	0	0	0	0	0	0	0	0	0		0	0	13	0
ZY010001403402	死亡	轻型	39	1			0	0	0	0	0	0	0	0	0	0	0	0	0	0	0	0	0	0	0	0	0	0	0	1	1	1	0	0	0		0	0	20	1		2	2	1	1	0	0	0	1
454078		普通型	37	1	122	68	1	0	0	0	0	0	0	0	0	0	0	0	0	1	0	0	0	0	0	0	0	0	0	0	0	0	0	0	0		0	0	27	0		1	1	1	3	1	0	0	1
9011765531		重型	39	1	110	70	0	0	0	0	0	0	0	0	0	0	0	0	0	0	0	0	0	0	0	0	0	0	0	0	0	0	0	0	0		0	0	0	0		2	1	1	3	1	0	0	1
6426291	死亡	危重型	76	1	132	82	0	0	0	0	0	0	0	0	0	0	0	0	0	0	0	0	0	0	0	0	0	0	0	0	0	0	0	0	1		0	0	33	1		2	2	1	1	0	0		3
ZY010000231901	死亡	危重型	56	1	79	134	0	0	0	0	0	0	0	0	0	0	0	0	0	1	1	0	0	0	0	0	0	0	0	0	0	0	0	0	0		0	0	6	1
30287		普通型	31	0	110	80	0	0	0	0	0	0	0	0	0	0	0	0	0	0	0	0	0	0	0	0	0	0	0	0	0	0	0	0	0		0	0	8	0		2	1	1	3	1	0	0	1
00421463		普通型	41	0			0	0	0	0	0	0	0	0	0	0	0	0	0	1	1	0	0	0	0	0	0	0	0	0	0	0	0	0	0		0	0	24	0
74111		普通型	33	1	92	59	1	0	0	0	0	0	0	0	0	0	0	0	0	1	1	0	0	0	0	0	0	0	0	0	0	0	0	0	0		0	0	27	0		2	2	1	3	1	0	0	1
00421471	死亡	重型	71	1	70	130	0	0	1	1	0	0	0	0	0	0	0	0	0	1	1	0	0	0	0	0	0	0	0	0	0	0	0	0	0		0	0	16	1
769301		轻型	26	0	114	75	0	0	0	0	0	0	0	0	0	0	0	0	0	0	0	0	0	0	0	0	0	0	0	0	0	0	0	0	0		0	0	28	0
00421474		普通型	70	1	70	130	0	0	0	1	0	0	0	0	0	0	0	0	0	1	1	0	0	0	0	0	0	0	0	0	0	0	0	0	0		0	0	17	0
1952554-1		重型	60	0	140	80	0	0	0	0	0	0	0	1	0	0	0	0	0	1	1	0	0	0	0	0	0	0	0	0	0	0	0	0	0		0	0	26	0		2	1	1	3	1	0	0	3
1343283-1		普通型	54	0	125	88	0	0	0	0	0	0	0	0	1	0	0	0	0	1	1	0	0	0	0	0	1	0	0	0	0	0	0	0	0		0	0	46	0			1	1	3	1	0	0
370279-3		普通型	57	0	110	72	0	0	0	0	0	0	0	0	0	0	0	0	0	1	1	0	0	0	0	0	0	0	0	0	0	0	0	0	0		0	0	12	0		2	2	1	3	1	0	0
1343227-1		重型	67	1	156	86	0	0	0	1	0	0	0	0	1	0	0	1	0	1	1	1	0	0	0	0	0	0	0	0	0	0	0	0	0	1	1	0	22	0	1	2	2	1	3	1	0	0	1
1952831-1		普通型	33	1	160	86	0	0	0	0	0	0	0	0	0	0	0	0	0	1	1	0	1	0	0	0	1	0	0	0	0	0	0	0	0		0	0	25	0		2	2	1	3	1	0
1952435-1		普通型	64	1	140	90	0	0	0	1	1	0	0	0	0	0	0	0	0	1	1	0	0	1	0	0	1	0	1	0	0	0	0	0	0	2	1	0	9	0	2	2	1	1	2	1	0	0	3
385231-8		轻型	57	0	150	80	0	0	0	1	0	0	0	0	0	0	0	0	0	1	1	0	0	1	0	0	0	0	1	1	0	1	1	1	0		0	0	18	0		1	1	1	3	1	0	0
787527-1		普通型	38	1			0	0	0	0	0	0	0	0	0	0	0	0	0	0	0	0	0	0	0	0	0	0	0	0	0	0	0	0	0		0	0	22	0		2	2	1	3	1	1
60760-14	死亡	重型	63	0	145	85	0	0	1	1	1	1	0	0	0	0	0	0	0	1	1	0	0	1	0	0	1	1	1	0	0	0	0	0	0		0	0	15	1		2	2	1	3	1	0	0	2
3027	好转	普通型	65	1	125	65	1	1	0	0	0	0	1	0	0	0	1	0	0	1	1	0	0	0	0	0	1	0	0	0	0	0	0	1	0		0	0	32	0		1	1	1	2	1	0	0	2
74129		普通型	39	0	129	82	0	0	0	0	0	0	0	0	0	0	0	0	0	0	0	0	0	0	0	0	0	0	0	0	0	0	0	0	0		0	0	15	0		2	1	1	3	1	0	0	1
3030	死亡	危重型	64	1	143	74	0	0	1	1	0	0	0	0	0	0	0	0	0	0	0	0	0	1	0	0	0	0	0	0	0	0	0	1	0		0	0	9	1		2	1	1	2	0	0	0	1
ZY010050403766		普通型	37	0	130	74	0	0	0	0	0	0	0	0	0	0	0	0	0	1	1	0	0	1	0	0	1	0	0	0	0	0	0	0	0		0	0	11	0		1	2	1	3	1	0	0	1
9003283592		普通型	60	1	136	80	0	0	0	0	0	0	0	0	0	0	0	0	0	0	0	0	0	0	0	0	0	0	0	0	0	0	0	0	0		0	0	0	0			2	1	3	0	0	0	1
6426324		重型	92	0	124	65	0	0	0	1	0	1	0	0	0	0	0	0	0	0	0	0	0	1	0	0	0	0	0	1	1	0	1	1	0	1	1	0	66	0	1	1	2	0	3	1	0	0	3
6426325	死亡	重型	89	0	130	70	0	0	0	1	0	1	0	0	0	1	0	0	0	0	0	0	0	1	0	0	0	0	0	0	0	1	0	1	0	2	1	1	24	1	2
6426331	死亡	普通型	88	0	120	60	0	0	0	1	0	1	0	0	0	0	0	0	0	0	0	0	0	1	0	0	0	0	0	0	0	0	0	1	0	2	1	1	22	1	2
3034	好转	危重型	57	1	115	69	1	1	0	1	0	0	0	0	1	0	0	0	0	1	0	0	0	0	0	0	1	0	0	0	0	0	0	0	0		0	0	23	0		2	2	1	3	1	1	0	1
1625587	死亡	危重型	90	1	90	60	0	0	0	1	0	1	0	1	0	0	0	0	0	0	1	0	0	0	0	1	1	0	0	0	1	0	0	1	1	2	1	0	33	1	2	2	2	1	2	0	0	1	3
9006212491		普通型	43	0	89	61	0	0	0	0	0	0	0	0	0	0	0	0	0	0	0	0	0	0	0	0	0	0	0	0	0	0	0	0	0		0	0	0	0		1	1	0	3	1	0
353595691		普通型	71	0	137	103	0	0	0	0	0	0	0	0	0	0	0	0	0	0	0	0	0	0	0	0	0	0	0	0	0	0	0	0	0		0	0	0	0		3	2	1	3	1	0	0	1
ZY010001403502	死亡	危重型	79	0			0	0	0	0	0	0	1	0	0	0	0	0	0	1	0	0	0	1	0	0	0	0	1	0	1	1	0	1	0		0	0	23	1		3	3	1	3	1	1	0	1
1625612		普通型	84	0	158	65	0	0	0	1	0	1	0	0	0	0	0	0	0	1	1	0	0	1	0	0	0	0	1	0	0	0	0	0	1		0	0	19	0
824180		轻型	76	1	130	74	0	1	1	0	0	0	0	0	0	0	0	0	0	1	1	0	0	0	0	0	0	1	0	0	0	0	0	0	0		0	0	11	0		2	1	1	3	0	0
30305	死亡	重型	83	1	130	70	0	0	0	0	0	1	0	0	0	0	0	0	0	0	0	0	0	0	0	0	0	0	0	0	0	0	0	0	0		0	0	10	1		2	2	1	3	1	0	0	1
6897747		普通型	61	1	132	69	0	0	0	1	0	0	0	0	0	0	0	0	0	1	1	0	1	1	0	0	0	0	0	0	0	0	0	1	0	3	1	1	29	0	2	2	2	1	3	1	0	0	1
30307		普通型	64	0	120	80	0	0	0	0	0	0	0	0	0	0	0	0	0	0	0	0	0	0	0	0	0	0	0	0	0	0	0	0	0		0	0	6	0		2	2	1	2	1	0	0	3
00421519	死亡	普通型	72	1	88	143	0	0	0	1	0	0	0	0	0	0	0	0	0	1	1	0	0	0	0	0	0	0	1	1	0	0	0	0	0	0	1	0	25	1	1
1625626	死亡	危重型	85	0	110	70	0	0	0	0	0	1	1	0	0	0	0	0	0	0	0	0	0	1	0	0	0	0	1	0	0	0	0	1	0		0	0	39	1		2	2	0	3	0	0		3
ZY010000231923	死亡	危重型	50	0	88	163	1	0	0	0	0	0	0	0	0	0	0	0	0	1	1	0	0	0	0	0	1	0	0	0	0	0	0	0	1		0	0	43	1		3	1	1	3	0	0		3
30309		普通型	76	1	120	80	0	0	0	1	0	0	0	0	0	0	0	0	0	0	0	0	0	0	0	0	0	0	0	0	0	0	0	0	0		0	0	8	0		2	2	1	3	0	1	0	1
9201483531		轻型	26	1	128	84	0	0	0	0	0	0	0	0	0	0	0	0	0	0	0	0	0	0	0	0	0	0	0	0	0	0	0	0	0		0	0	0	0		1	1	1	3	1	0	0
ZY010001403531	死亡	普通型	56	0			0	0	0	0	0	0	0	0	0	0	0	0	0	1	0	0	0	0	0	0	1	0	0	1	1	0	0	0	0		0	0	4	1		2	2	1	3	1	0	0	1
30317		普通型	45	0	130	80	0	0	0	0	0	0	0	0	0	0	0	0	0	0	0	0	0	0	0	0	0	0	0	1	0	0	0	0	0		0	0	8	0		1	2	1	3	1	0	0	1
ZY010000231926	死亡	危重型	65	0	83	131	1	0	0	1	0	0	0	0	0	0	0	0	0	1	0	0	1	0	0	1	1	0	0	1	0	0	0	1	0		0	0	19	1			1	1	3	0	0		2
162947		普通型	53	1	110	70	0	0	0	0	0	0	0	0	0	0	0	0	0	1	1	0	0	1	0	0	1	0	1	0	1	0	1	0	0		0	0	12	0		2	2	1	3	1	0	0	2
9201483581	死亡	重型	71	1	140	80	0	0	0	0	0	0	0	0	0	0	0	0	0	0	0	0	0	0	0	0	0	0	0	0	0	0	0	0	0		0	0	0	1		2	2	1	3	0	0	0	1
322203202		普通型	78	0	120	70	0	0	0	0	0	0	0	0	0	0	0	0	0	0	0	0	0	0	0	0	0	0	0	0	0	0	0	0	0		0	0	0	0		2	2	1	3	0	0	0	2
ZY010000231929		普通型	67	0	92	153	0	0	1	0	0	1	0	0	0	0	0	0	0	1	1	0	1	0	0	0	0	0	0	0	0	0	0	1	0		0	0	15	0
ZY010000231930		普通型	65	1	87	155	1	0	0	0	0	0	0	0	1	0	0	0	0	1	1	0	0	0	0	0	1	0	0	0	0	0	0	0	0		0	0	38	0
ZY010000231931		普通型	58	1	81	127	1	0	0	0	0	0	0	0	0	0	0	0	0	1	1	0	0	0	0	0	0	0	0	0	0	0	0	0	0		0	0	21	0			1	1	3	0	1		2
ZY010000231932		危重型	59	1	91	143	1	0	0	0	0	0	0	0	0	0	0	0	0	1	1	0	0	0	0	0	1	0	0	0	0	0	0	1	0		0	0	16	0
ZY010000231933		普通型	51	0	66	97	1	0	0	0	0	0	0	0	0	0	0	0	0	1	1	0	0	1	0	0	1	0	0	0	0	0	0	1	0		0	0	13	0
ZY010000231934		重型	62	0	94	128	0	0	0	0	0	0	0	0	0	0	0	0	0	1	1	0	0	0	0	0	1	0	0	0	0	0	1	0	0		0	0	16	0			1	1	3	0	1		3
ZY010000231935		普通型	50	1	69	107	0	0	0	0	0	0	0	0	0	0	0	0	0	1	1	0	0	0	0	0	0	0	1	0	1	0	0	0	0		0	0	13	0
ZY010000231937		普通型	37	1	96	119	0	0	0	0	0	0	0	0	0	0	0	0	0	1	1	0	0	0	0	0	1	0	0	0	0	0	0	0	0		0	0	15	0
ZY010000231938		危重型	57	1	85	132	1	0	1	0	0	0	0	0	0	0	0	0	0	1	1	0	0	0	0	0	1	0	0	0	0	0	0	0	0		0	0	13	0			1	1	3	0	1		3
ZY010000231939	死亡	危重型	74	1	78	128	0	0	0	0	0	0	0	0	0	0	0	0	0	1	1	0	0	0	0	0	1	0	0	0	0	0	0	0	0		0	0	28	1		2	1	1	3	0	1		3
ZY010000231940		普通型	66	0	78	170	0	0	0	1	0	0	0	0	0	0	0	0	0	1	1	0	0	0	0	0	1	0	0	0	0	0	0	0	0		0	0	28	0			2	1	3	0	0		3
769331	死亡	重型	84	0			0	0	0	0	0	0	0	0	0	0	0	0	0	0	0	0	0	0	0	0	0	0	0	0	0	0	0	0	0		0	0	7	1
ZY010000231942		重型	76	1	94	128	0	0	1	0	0	0	0	0	0	0	0	0	0	1	1	0	0	0	0	0	0	0	0	0	0	0	0	0	0	0	1	0	72	0	1
ZY010000231941		普通型	47	0	73	112	1	0	0	0	0	0	0	0	0	0	0	0	0	1	1	0	0	0	0	0	1	0	0	1	1	0	0	0	0		0	0	13	0			2	1	3	0	0		1
202001180718		普通型	55	0			0	0	0	0	0	0	0	0	0	0	0	0	0	0	1	0	0	0	1	0	0	0	0	0	0	0	0	0	0		0	0	13	0		1	2	1	3	1	0	0	2
ZY010000231943		普通型	63	0	98	143	1	0	0	1	0	0	0	0	0	0	0	0	0	1	1	0	0	1	0	0	1	0	0	0	0	0	0	0	0		0	0	14	0
ZY010000231944		普通型	66	1	79	134	1	0	1	1	0	0	0	0	0	0	0	0	0	1	1	0	0	0	0	0	0	0	0	0	0	0	0	0	0		0	0	24	0			1	1	3	0	1		2
ZY010000231945		普通型	56	0	66	116	1	0	0	0	0	0	0	0	0	1	0	0	0	1	1	0	0	0	0	0	1	0	0	0	0	0	0	0	0		0	0	22	0			2	1	2	0	0		1
ZY010000231946		重型	57	0	94	138	1	0	0	0	0	0	0	0	0	0	0	0	0	1	1	0	0	0	0	0	1	1	0	0	0	0	0	0	0		0	0	24	0			1	1	3	0	0		3
ZY010000231948		危重型	46	1	77	116	1	0	0	0	0	0	0	0	0	0	0	0	0	1	1	0	0	1	0	0	1	0	0	0	0	0	0	0	0		0	0	13	0			2	1	3	0	1		1
ZY010000231949		普通型	46	1	79	136	0	0	0	1	0	0	0	0	0	0	0	0	0	1	1	0	1	0	0	0	0	0	0	0	1	0	1	0	0		0	0	13	0			2	1	3	0	1		2
ZY010000231950		危重型	70	0	87	108	1	0	0	0	0	0	1	0	0	0	0	0	0	1	1	0	0	0	0	0	1	0	0	0	0	0	0	0	0		0	0	16	0
ZY010000231951	死亡	危重型	82	1	72	143	0	0	1	1	0	0	0	0	1	0	1	1	0	1	1	0	0	0	0	0	1	0	0	0	0	0	0	0	0	4	1	0	7	1	3
ZY010000231952	死亡	重型	76	1	82	135	1	0	0	1	0	0	0	0	0	0	0	0	0	1	0	0	0	0	0	0	0	0	0	0	0	0	0	0	0	3	1	0	15	1	2	2	1	1	3	0	1		2
00421527		普通型	55	0			0	0	0	0	0	0	0	0	0	0	0	0	0	1	0	0	0	1	0	0	0	0	0	0	0	0	0	0	0		0	0	17	0
30323		普通型	45	1	120	80	0	0	0	0	0	0	0	0	0	0	0	0	0	0	0	0	0	0	0	0	0	0	0	0	0	0	0	0	0		0	0	18	0		1	2	1	3	1	0	0	1
ZY010050403804		重型	50	1	128	68	0	0	1	0	0	0	0	0	0	0	0	0	0	1	1	0	0	0	0	0	1	0	0	0	0	0	0	0	0		0	0	19	0		1	1	1	3	1	0	0	2
00421530		普通型	73	1			1	0	1	0	0	0	0	0	0	0	0	0	0	1	1	0	0	0	0	0	0	0	0	0	0	0	0	0	0		0	0	14	0
ZY010001403524		轻型	35	1			0	0	0	0	0	0	0	0	0	0	0	0	0	1	1	0	0	0	0	0	0	0	0	0	0	0	0	0	0		0	0	3	0		2	2	1	3	1	0	0	1
30324		普通型	70	0			0	0	0	0	0	0	0	0	0	0	0	0	0	0	0	0	0	0	0	0	0	0	0	0	0	0	0	0	0		0	0	6	0		1	2	1	3	0	0	0	1
00421532	死亡	重型	85	1	70	125	0	0	0	0	0	0	0	0	0	0	0	0	0	0	0	0	0	0	0	0	0	0	0	0	0	0	0	0	0		0	0	14	1
ZY010000231957		危重型	48	1	77	125	1	0	0	0	0	0	0	0	0	0	0	0	0	1	1	0	0	0	0	0	1	0	0	0	0	0	0	0	0		0	0	16	0			1	1	3	0	1		2
ZY010000231958		普通型	75	1	75	132	1	0	0	1	0	0	0	0	0	0	0	0	0	1	1	0	0	0	0	0	1	0	0	0	0	0	1	0	0		0	0	15	0			2	1	3	0	1		2
ZY010000231959	死亡	危重型	61	1	87	131	1	0	0	0	0	1	0	0	0	0	0	0	0	0	0	0	0	1	0	0	1	0	0	0	0	0	0	0	0		0	0	7	1			1	1	3	0	1		3
ZY010000231960	死亡	重型	72	0	81	132	1	0	0	0	0	0	0	0	0	0	0	0	0	1	1	0	1	0	0	0	1	0	0	0	0	0	0	0	0		0	0	10	1
ZY010000231963	死亡	危重型	83	0	71	150	1	0	0	0	0	0	0	0	0	0	0	0	0	1	1	0	0	1	0	0	1	0	0	0	0	0	0	0	0		0	0	4	1
ZY010000231965		普通型	51	1	86	125	1	0	0	0	0	0	0	0	0	0	0	0	0	1	0	0	0	0	0	0	1	0	0	0	0	0	0	1	0		0	0	13	0			2	1	3	0	1		3
ZY010000231967		普通型	46	0	93	119	1	0	0	0	0	0	0	0	0	0	0	0	0	1	1	0	0	0	0	0	1	0	0	0	0	0	0	0	0		0	0	13	0			2	1	3	0	0		3
ZY010000231968		普通型	46	1	107	151	1	0	0	0	0	0	0	0	0	1	0	0	0	1	1	0	0	0	0	0	1	0	0	0	0	0	0	0	0		0	0	12	0
30327		普通型	61	0	130	70	0	0	0	1	0	1	0	0	0	0	0	0	0	1	0	0	0	1	0	0	1	0	1	0	0	0	0	0	0		0	0	21	0		2	1	1	3	1	0	0	3
6426391		重型	39	1			0	0	0	0	0	0	0	0	0	0	0	0	0	0	0	0	0	0	0	1	0	0	0	0	0	0	0	0	0		0	0	5	0
822666		轻型	56	1	108	71	0	0	0	0	0	0	0	0	0	0	0	0	1	1	1	0	1	0	0	0	0	0	0	0	0	0	0	0	0		0	0	27	0		1	2	1	3	1	0	0	1
00421536		普通型	43	1	80	120	0	0	0	0	0	0	0	0	0	0	0	0	0	1	0	0	0	1	0	0	0	0	0	0	0	0	0	0	0		0	0	30	0
162950		重型	66	0	126	89	0	0	0	1	0	0	1	0	0	0	0	0	0	1	1	0	0	1	0	0	1	0	1	0	0	0	0	0	0		0	0	31	0			1	1	3	1	0	0	2
ZY010050403812	死亡	普通型	61	1	117	68	1	0	0	0	0	0	0	0	0	0	0	0	0	1	1	0	0	0	0	0	1	0	0	0	0	0	0	0	0	3	1	0	15	1	2	2	1	0	3	1	0	0	1
80768	治愈	普通型	46	1			0	0	1	1	0	0	0	0	0	0	0	0	1	0	0	0	0	0	0	0	0	0	0	0	0	0	0	0	0		0	0	8	0		3	1	1	1	0	0	0
30332		重型	43	0	100	75	0	0	0	0	0	0	0	0	0	0	0	0	0	0	0	0	0	0	0	0	0	0	0	0	0	0	0	0	0		0	0	16	0			2	1	3	1	0	0	1
30326		普通型	58	1	110	80	0	0	0	0	0	0	0	0	0	0	0	0	0	0	0	0	0	0	0	0	0	0	0	0	0	0	0	0	0		0	0	22	0		1	1	1	3	1	0	0	1
30330		普通型	55	1	116	76	0	0	0	0	0	0	0	0	0	0	0	0	0	0	0	0	0	0	0	0	0	0	0	0	0	0	0	0	0		0	0	5	0		2	1	1	3	1	0	0	2
00421542		普通型	48	1	5	155	0	0	0	1	0	0	0	0	0	1	0	0	0	0	1	0	0	0	0	0	0	0	0	0	0	0	0	0	0		0	0	9	0
ZY010000231972	死亡	危重型	66	0	98	148	1	0	0	1	0	0	0	0	0	0	0	0	0	1	1	0	0	0	0	0	1	0	0	0	0	0	0	0	0		0	0	34	1			1	1	2	0	1		3
ZY010000231973	死亡	重型	59	1	77	125	1	0	0	1	0	0	0	0	0	0	0	0	0	1	1	0	0	0	0	0	1	0	0	0	0	0	0	0	0		0	0	5	1		2	1	1	3	0	1		3
ZY010000231974	死亡	普通型	75	1	76	125	0	0	1	0	0	0	0	0	0	0	0	0	0	1	1	0	0	0	0	0	1	0	0	0	0	0	0	0	0	1	1	0	11	1	1
ZY010000231975	死亡	重型	77	0	76	135	1	0	0	0	0	0	1	0	0	0	0	0	0	1	1	0	0	0	0	0	1	0	0	0	0	0	0	0	0		0	0	12	1		2	2	1	3	0	1		3
ZY010000231976		普通型	53	1	99	128	0	0	0	1	0	0	0	0	0	0	0	1	0	1	1	0	0	0	0	1	1	0	0	0	0	0	0	0	0		0	0	15	0			1	1	3	1	1		3
ZY010000231977		重型	49	1	81	126	1	0	0	0	0	0	0	0	0	0	0	0	0	1	1	0	0	0	0	0	1	0	0	0	0	0	0	0	0		0	0	16	0
ZY010000231978		普通型	55	0	74	116	0	0	0	0	0	0	0	0	0	0	0	0	0	1	1	0	0	0	0	0	0	0	0	0	0	0	0	0	0		0	0	15	0			2	1	3	0	0		3
3076	好转	普通型	24	0	126	70	0	0	0	0	0	0	0	0	0	0	0	0	0	1	1	0	0	1	0	1	1	0	0	0	0	1	0	0	0		0	0	16	0		2	1	1	3	1	0	0	1
162958		重型	59	0	105	68	0	0	0	0	0	0	0	0	0	0	0	0	0	1	1	0	0	0	0	0	0	0	0	0	0	0	0	1	0		0	0	31	0		1	2	1	3	1	0	0	2
824516		轻型	45	1	122	66	0	0	1	1	0	0	0	0	0	0	0	0	0	1	1	0	0	0	0	0	1	0	0	0	0	0	0	0	0		0	0	13	0		3	2	1	3	0	0	0	2
30335		普通型	61	1	116	76	0	0	0	0	0	0	0	0	0	0	0	0	0	0	0	0	0	0	0	0	0	0	0	0	0	0	0	0	0		0	0	6	0		1	1	1	3	0	0	0	1
ZY010000231981	死亡	危重型	64	0	81	147	1	0	1	0	0	0	0	0	0	0	0	0	0	1	0	0	1	0	0	0	1	0	0	0	0	0	0	0	0		0	0	7	1		2	1	1	3	0	0		3
769343		普通型	29	0			0	0	0	0	0	0	0	0	0	0	0	0	0	0	0	0	0	0	0	0	0	0	0	0	0	0	0	0	0		0	0	27	0
770261		重型	29	0	126	72	0	0	0	0	0	0	0	0	0	0	0	0	0	0	0	0	0	0	0	0	0	0	0	0	0	0	0	0	0		0	0	27	0
769342		重型	41	1	122	63	0	0	0	0	0	0	0	0	0	0	0	0	0	0	0	0	0	0	0	0	0	0	0	0	0	0	0	0	0		0	0	9	0
74230		普通型	64	1	105	83	0	0	0	0	0	0	0	0	0	1	0	0	0	1	0	0	0	1	0	0	0	0	0	0	0	0	0	0	0		0	0	17	0		1	1	1	3	1	0	0	1
ZY010001403594	死亡	危重型	85	0			0	0	0	0	0	0	0	0	0	0	0	0	0	1	0	0	0	1	1	0	0	0	0	0	0	0	0	0	0		0	0	4	1		2	2	1	3	0	1
30339		普通型	36	1	120	80	0	0	0	0	0	0	0	0	0	0	0	0	0	0	0	0	0	0	0	0	0	0	0	0	0	0	0	0	0		0	0	8	0			1	1	3	1	1	0	1
00421556		普通型	74	0	70	130	0	0	1	1	0	0	0	0	0	0	0	0	0	1	1	0	0	1	0	0	0	0	0	0	0	0	0	0	0		0	0	14	0
ZY010001403600	死亡	普通型	73	1			0	0	0	0	0	0	0	0	0	0	0	0	0	1	1	0	0	0	0	0	1	0	0	0	0	0	0	0	0		0	0	5	1			2	1	2	1	0	0	3
ZY010001403601	死亡	危重型	71	1			0	0	0	0	0	0	0	0	0	0	0	0	0	1	1	0	0	0	0	1	1	0	0	0	0	0	0	0	0		0	0	12	1			1	0	3	0	0	0	1
30344		普通型	23	1	140	80	0	0	0	0	0	0	0	0	0	0	0	0	0	0	0	0	0	0	0	0	0	0	0	0	0	0	0	0	0		0	0	5	0			2	1	3	1	1	0	1
1943783-2		重型	99	1	128	72	0	0	0	1	0	0	0	0	0	0	0	0	0	0	1	0	0	0	0	0	0	0	0	0	0	0	0	0	0	2	1	0	11	0	2
1952924-1		普通型	65	0	130	80	0	0	0	0	0	0	0	0	0	0	1	0	0	1	1	0	0	1	0	0	0	1	1	0	0	0	0	0	0		0	0	5	0			2	1	3	1	0	0	2
1953050-1		重型	60	0	130	70	0	0	0	0	0	0	0	0	0	0	0	0	0	1	1	0	1	1	0	0	0	0	1	0	0	0	0	1	0		0	0	22	0		2	1	1	3	1	0	0	3
176880-3		重型	54	0	119	72	0	0	0	0	0	0	0	0	0	0	0	0	0	0	1	0	0	1	0	0	0	0	1	0	0	0	0	0	0		0	0	21	0		2	2	0	3	1	0	0	2
565918-2		普通型	50	0	110	70	0	0	0	0	0	0	0	0	0	0	0	0	0	1	1	0	0	0	0	0	0	0	0	0	0	0	0	0	0		0	0	16	0		1	2	1	2	1	0	0	3
1343394-1		普通型	81	0	118	62	0	0	0	1	0	1	0	0	0	0	0	0	0	0	0	0	0	0	0	0	1	0	0	0	0	0	0	0	0		0	0	33	0		1	3	1	2	0	0	0	3
1715137-1		普通型	59	0	165	66	0	0	0	1	1	1	0	0	0	0	0	0	0	0	1	0	1	0	0	1	0	0	0	1	0	0	0	0	0		0	0	9	0			1	0	3	1	0	0	3
1951658-1		轻型	39	0	135	69	0	0	0	1	0	0	0	0	0	0	0	0	0	0	0	0	0	0	0	0	0	0	0	1	0	0	0	0	0		0	0	27	0		2	2	1	3	1	0	0	2
1342815-1		普通型	53	0	153	93	0	0	0	0	0	0	0	0	0	0	0	0	0	1	1	0	0	1	0	0	0	0	0	0	0	0	1	1	0		0	0	11	0		2	3	1	3	1	0	0	2
1952590-1		普通型	63	0	120	80	0	0	0	1	0	0	0	0	0	0	0	0	0	0	1	0	0	0	0	1	1	0	0	0	0	0	0	0	0		0	0	16	0		2	2	1	3	1	0	0	2
928953-1		普通型	68	0	128	54	0	0	0	0	0	0	0	0	0	0	0	0	0	0	0	0	0	0	0	0	0	0	0	0	0	0	0	0	0		0	0	24	0		1	1	1	3	1	0	0	3
227249-1		普通型	37	0	130	80	0	0	0	0	0	0	0	0	0	0	0	0	0	0	1	0	0	0	0	1	1	0	0	0	0	0	0	0	0		0	0	5	0		2	2	1	3	1	0	0	2
1937214-1		普通型	34	1	110	60	0	0	0	0	0	0	0	0	0	0	0	0	0	1	1	0	0	0	0	0	0	0	0	0	0	0	0	0	0		0	0	24	0		2	2	1	3	1	0	0	2
ZY010001403606		轻型	79	1			0	0	0	0	0	0	0	0	0	0	0	0	0	1	1	0	0	0	0	0	0	0	0	1	0	1	0	0	0	0	1	0	25	0	1	1	1	1	3	0	0	0	3
824529		重型	32	0	128	84	0	0	0	0	0	0	0	0	0	0	0	0	0	1	1	0	0	1	0	0	1	0	0	0	0	0	0	0	0		0	0	10	0		3	2	1	3	0	1	0	3
7900010611		危重型	69	0	90	52	0	0	0	0	0	0	0	0	0	0	0	0	0	0	0	0	0	0	0	0	0	0	0	0	0	0	0	0	0		0	0	0	0			2	1	3	1	1	0	1
80776	其他	危重型	62	0			0	0	0	0	0	0	0	0	0	0	0	0	0	1	1	0	0	0	0	0	1	0	0	0	0	0	0	0	0		0	0	12	0		2	1	1	3	1	0	0	1
6426430		普通型	68	1	126	76	0	0	0	0	0	0	0	0	0	0	0	0	0	1	0	0	0	1	0	0	0	0	0	0	0	0	0	1	0		0	0	12	0
6426431	死亡	危重型	81	1	132	65	0	1	0	1	0	0	0	0	0	0	0	0	0	0	0	0	0	1	0	0	0	0	0	0	0	0	0	1	0	2	1	1	9	1	2
ZY010050403832		普通型	71	0	130	80	0	0	1	0	0	1	0	0	0	0	0	0	0	0	1	0	0	1	0	0	1	0	1	0	0	0	0	0	0	0	1	0	69	0	1	3	2	1	3	1	0	0	1
ZY010050403835		普通型	45	0	120	70	0	0	1	1	0	0	0	0	0	0	1	0	0	1	0	0	0	1	0	0	0	0	0	0	0	0	0	0	0		0	0	15	0			1	1	3	0	0	0	1
6426455		危重型	55	0	115	69	0	0	1	0	0	1	0	0	0	0	0	0	0	1	1	0	0	0	0	0	0	0	0	0	0	0	0	0	0		0	0	44	0		2	2	1	3	0	1	0	3
30365		普通型	36	1	106	74	0	0	0	0	0	0	0	0	0	0	0	0	0	0	0	0	0	0	0	0	0	0	0	0	0	0	0	0	0		0	0	29	0		2	1	1	3	1	0	0	1
30366		普通型	34	0	110	98	0	0	0	0	0	0	0	0	0	0	0	0	0	0	0	0	0	0	0	0	0	0	0	0	0	0	0	0	0		0	0	12	0		1	2	1	2	0	0	0	1
30367		普通型	49	1	153	110	0	0	0	0	0	0	0	0	0	0	0	0	0	0	0	0	0	0	0	0	0	0	0	0	0	0	0	0	0		0	0	5	0		2	2	1	3	0	0	0	1
30362		普通型	64	1	120	80	0	0	0	0	0	0	0	0	0	0	0	0	0	0	0	0	0	0	0	0	0	0	0	0	0	0	0	0	0		0	0	21	0		1	1	1	3	1	0	0
34071-2		普通型	64	1	120	80	0	0	0	0	0	0	0	0	0	0	0	0	0	0	0	0	0	0	0	0	0	0	0	0	0	0	0	0	0		0	0	85	0
116999		普通型	94	1	120	70	0	0	0	1	1	1	0	1	1	0	1	1	0	1	0	0	0	1	0	0	1	0	1	1	0	0	0	1	0		0	0	65	0		2	2	1	2	0	0		2
162979		重型	63	0	117	76	0	0	0	0	0	0	0	0	0	0	1	0	0	0	1	0	1	0	0	0	0	0	0	1	0	0	0	0	0		0	0	24	0		1	2	1	3	1	1	0	1
30371		普通型	60	1	124	94	0	0	0	0	0	0	0	0	0	0	0	0	0	0	0	0	0	0	0	0	0	0	0	0	0	0	0	0	0		0	0	5	0		1	2	1	3	1	0	0	1
80788	治愈	普通型	62	0			0	0	0	0	0	0	0	0	0	0	0	0	0	1	1	0	1	0	0	1	1	0	0	0	0	0	0	0	0		0	0	9	0		2	2	1	3	1	0	0	1
ZY010050403852	死亡	普通型	83	1	130	70	0	1	1	0	0	1	0	0	0	0	0	0	0	0	0	0	0	1	0	0	0	0	0	0	0	0	0	1	0		0	1	9	1		1	2	1	3	0	0	0	1
ZY010001403722		重型	63	0			0	0	0	0	0	0	0	0	0	0	0	0	0	1	1	0	0	1	0	0	0	0	0	0	0	0	0	0	0		0	0	3	0		1	2	1	2	0	0	0	3
1625729		重型	35	0			0	0	0	0	0	0	0	0	0	0	0	0	0	1	0	0	1	0	0	1	1	0	0	0	0	0	1	0	0		0	0	4	0
1625730		重型	39	1	120	80	0	0	0	0	0	0	0	0	0	0	0	0	0	1	1	0	0	0	0	1	0	0	0	0	0	0	0	0	0		0	0	4	0
3112	死亡	重型	71	1	120	78	0	0	0	0	0	0	0	0	0	0	0	0	0	1	1	0	0	1	0	0	0	0	0	0	0	0	1	1	0		0	0	4	1		2	2	1	3	1	0	0	1
30372		普通型	64	0			0	0	0	0	0	0	0	0	0	0	0	0	0	0	0	0	0	0	0	0	0	0	0	0	0	0	0	0	0		0	0	7	0		1	1	1	3	1	0	0	1
ZY010000231987	死亡	普通型	73	1	82	140	0	0	0	0	0	0	0	0	0	0	0	0	0	1	1	0	0	0	1	0	1	0	0	0	0	0	0	0	0		0	0	7	1		3	1	1	3	0	0		3
ZY010000231988		重型	83	1	88	123	0	0	0	1	0	1	0	0	0	0	0	0	0	1	1	0	0	1	1	0	1	0	1	0	1	0	0	0	0		0	0	14	0			2	1	3	0	1		3
202001190501		普通型	64	1			0	0	0	1	0	1	0	0	0	0	0	0	0	1	0	0	0	0	0	0	0	0	0	1	0	0	0	0	0		0	0	12	0		2	2	1	3	1	1	0
30378		普通型	31	1	130	70	0	0	0	0	0	0	0	0	0	0	0	0	0	0	0	0	0	0	0	0	0	0	0	0	0	0	0	0	0		0	0	42	0		1	2	1	3	1	0	0	1
ZY010050403860	死亡	重型	63	0	130	80	0	0	0	0	0	0	0	0	0	0	1	0	0	1	1	0	0	0	0	0	1	0	0	0	1	0	0	0	0		0	0	16	1		1	2	1	3	1	0	0	1
2020001106		重型	60	1	86	53	0	0	0	1	0	0	0	0	0	0	0	0	0	1	1	0	0	1	0	0	1	0	0	0	0	0	0	0	0		0	0	21	0		3	1	1	3	0	0	0	1
ZY010000231989		重型	77	1	56	125	1	0	0	0	0	0	0	0	0	0	0	0	0	1	1	0	0	0	0	0	1	0	0	0	0	0	0	0	0		0	0	25	0			1	1	3	0	1		2
ZY010000231995		轻型	76	0	83	131	1	0	0	1	0	0	0	0	0	0	0	0	0	1	1	0	0	0	0	0	1	0	0	0	0	0	0	0	0		0	0	18	0			1	1	2	0	0		3
ZY010000231996		重型	85	0	60	90	1	0	0	0	0	1	0	0	0	1	0	0	0	1	1	0	0	1	1	0	0	0	0	0	0	0	0	0	0		0	0	32	0			1	1	3	0	1		3
ZY010000231997		普通型	28	0	87	108	1	0	0	0	0	0	0	0	0	0	0	0	0	1	1	0	0	0	0	0	1	0	0	0	0	0	0	0	0		0	0	11	0
6426483		重型	37	1	150	108	0	0	0	0	0	0	0	0	0	0	0	0	0	1	1	0	1	0	0	0	0	0	0	0	0	0	0	0	0		0	0	15	0
ZY010000231999		普通型	36	0	87	108	1	0	0	0	0	0	0	0	0	0	1	0	0	1	1	0	0	0	0	0	0	0	0	0	0	0	1	1	0		0	0	11	0			2	1	2	0	0		3
ZY010000232001	死亡	重型	73	1	62	130	1	0	0	0	0	0	0	0	0	0	0	0	0	1	1	0	0	0	0	0	1	0	0	0	0	0	0	0	0		0	0	8	1		2	1	1	3	0	1		3
ZY010000232002		普通型	67	1	83	128	1	0	1	1	0	0	0	0	0	0	0	0	0	1	1	0	0	0	0	0	1	0	0	0	0	0	0	0	0		0	0	15	0			2	1	3	0	0		1
ZY010001403734		重型	73	0			0	0	0	0	0	0	0	0	0	0	0	0	0	1	1	0	1	0	0	0	0	0	0	0	0	0	0	0	0		0	0	5	0		2	2	1	2	0	0	0	1
ZY010000232004		普通型	63	1	83	154	1	0	0	0	0	0	0	0	0	0	0	0	0	1	1	0	0	0	0	0	1	0	0	0	0	0	0	1	0		0	0	20	0			2	1	3	0	0		3
ZY010000232005	死亡	重型	56	1	83	131	1	0	0	0	0	0	0	0	0	0	0	0	0	1	1	0	0	1	0	0	1	1	0	0	0	0	0	1	0		0	0	5	1
ZY010000232006		普通型	66	0	79	148	1	0	0	1	0	0	0	0	0	0	1	0	0	1	1	0	0	0	0	0	1	0	0	0	1	0	0	0	0		0	0	60	0
ZY010000232010		普通型	47	1	92	125	1	0	0	0	0	0	0	0	0	0	0	0	0	1	1	0	0	0	0	0	1	0	0	0	0	0	0	0	0		0	0	10	0			2	1	3	0	0		1
ZY010000232012		普通型	41	0	79	158	1	0	0	0	0	0	0	0	0	0	0	0	0	1	1	0	0	0	0	0	1	0	0	0	0	0	0	0	0		0	0	11	0		2	2	1	1	0	0		2
ZY010000232015		轻型	68	0	92	125	1	0	0	0	0	1	0	0	0	0	0	0	0	1	1	0	0	0	0	0	1	0	0	0	0	0	0	0	0		0	0	13	0		2	2	1	3	0	1		3
ZY010000232016	死亡	普通型	69	1	69	155	1	0	1	0	0	0	0	0	0	0	0	0	0	0	1	0	0	0	0	0	1	0	0	0	0	0	0	0	0		0	0	15	1			1	1	3	0	0		3
ZY010001403747		普通型	28	1			0	0	0	0	0	0	0	0	0	0	0	0	0	1	1	0	0	0	1	0	0	0	0	0	0	1	0	0	0		0	0	16	0		2	2	1	3	1	0	0	1
ZY010000232019		普通型	70	0	65	114	1	0	0	0	0	0	0	0	0	0	0	0	0	1	1	0	0	0	0	0	1	0	0	0	0	0	0	0	0		0	0	28	0			1	1	3	0	0		2
ZY010000232020		普通型	49	0	52	90	1	0	0	0	0	0	0	0	0	0	0	0	0	0	1	0	0	0	0	0	1	0	0	0	0	0	0	0	0		0	0	10	0			2	1	2	0	0		1
ZY010000232021	死亡	重型	63	0	59	110	1	0	1	0	0	0	0	0	0	0	0	0	0	1	1	0	0	1	0	0	1	0	0	1	0	0	0	0	0		0	0	13	1		2	1	1	2	0	0		3
ZY010000232022	死亡	重型	64	0	59	103	1	0	0	1	0	0	0	0	0	0	0	0	0	1	1	0	0	0	0	0	1	0	0	0	0	0	0	0	0		0	0	13	1			1	1	1	0	1		3
2020001111		普通型	67	0	136	70	0	0	1	1	0	0	0	0	0	0	0	0	0	1	1	0	0	0	0	0	1	0	0	0	0	0	0	0	0		0	0	20	0			2	1	2	0	0	0	3
ZY010000232023		普通型	40	1	94	127	0	0	0	1	0	0	0	0	0	0	0	0	0	1	1	0	0	1	0	0	1	0	0	0	0	0	0	1	0		0	0	13	0
ZY010000232026		普通型	55	0	57	102	1	0	1	1	0	0	0	0	0	0	0	0	0	0	1	0	0	1	0	0	1	0	0	0	0	0	0	0	0		0	0	13	0			2	1	3	0	0		3
ZY010000232027		普通型	48	0	66	106	1	0	0	0	0	0	0	0	0	0	0	0	0	1	1	0	1	1	0	0	1	0	0	0	0	0	0	0	0		0	0	10	0			2	1	3	0	0		2
ZY010000232028	死亡	危重型	62	0	70	124	1	0	1	0	0	0	0	0	0	0	0	0	0	1	1	0	0	0	0	0	1	0	0	0	0	0	0	0	0		0	0	13	1
ZY010000232029		普通型	73	0	72	127	1	0	1	1	0	0	0	0	0	0	0	0	0	1	1	0	0	0	1	1	0	0	0	0	0	0	0	0	0	1	1	0	15	0	1
1625744		危重型	69	0	108	69	0	0	0	1	0	0	0	0	0	0	0	0	0	1	1	0	0	1	0	0	1	0	0	0	0	0	0	0	0		0	0	61	0		2	2	1	1	1	0	0	3
ZY010000232030	死亡	危重型	67	1	83	143	0	0	1	1	0	0	0	0	0	0	0	0	0	1	1	0	0	0	0	0	1	0	0	0	0	0	0	0	0		0	0	13	1			1	1	2	0	1		3
ZY010000232031		普通型	60	1	79	131	1	0	1	0	0	0	0	0	0	0	0	0	0	1	1	0	0	0	0	1	0	0	0	0	0	0	0	0	0		0	0	11	0
ZY010000232032	死亡	危重型	74	0	70	146	1	0	0	1	0	0	0	0	0	0	0	0	0	1	1	0	0	0	0	0	1	1	0	0	0	0	0	0	0		0	0	17	1
ZY010000232033		普通型	46	0	65	97	1	0	0	0	0	0	0	0	0	0	0	0	0	1	1	0	0	0	0	0	1	0	0	0	0	0	0	0	0		0	0	11	0			2	1	3	0	0		2
ZY010001403754	死亡	危重型	79	1			0	0	0	0	0	0	0	0	0	0	0	0	0	1	0	0	0	1	0	0	1	0	0	0	0	0	0	0	0		0	0	7	1		2	2	0	3	0	1	0	1
00421573	死亡	普通型	81	1	62	159	0	0	0	1	0	0	0	0	0	0	0	0	0	1	1	0	0	0	0	0	1	0	0	0	0	0	0	0	1		0	0	11	1
30384		普通型	54	1	130	80	0	0	0	0	0	0	0	0	0	0	0	0	0	0	0	0	0	0	0	0	0	0	0	0	0	0	0	0	0		0	0	16	0		2	1	1	3	0	0	0	3
3125	其他	普通型	69	0	118	63	0	0	1	1	0	1	0	0	0	0	1	0	0	0	0	0	0	0	0	0	0	0	0	0	0	0	0	0	0		0	0	21	0		1	1	0	2	1	0	0	2
162993		重型	67	0	160	83	0	0	1	1	0	0	0	0	0	0	0	0	0	1	1	0	0	1	0	0	0	0	0	0	0	0	0	0	0	3	1	0	26	0	2	1	2	1	3	1	1	0	1
687225	死亡	危重型	74	1	140	78	0	0	0	0	0	0	0	0	0	0	0	0	0	1	1	0	0	0	0	0	1	0	1	0	0	0	0	0	0		0	0	5	1		1	1	1	3	0	0	0	1
ZY010001403755		重型	70	0			0	0	0	0	0	0	0	0	0	0	0	0	0	1	1	0	0	0	0	0	0	0	0	0	0	0	0	0	0		0	0	5	0		2	1	1	3	1	0	0	1
769389		普通型	61	0	142	85	0	0	0	0	0	0	0	0	0	0	0	0	0	0	0	0	0	0	0	0	0	0	0	0	0	0	0	0	0		0	0	22	0
00421610		普通型	67	0			0	0	0	0	0	0	0	0	0	0	0	0	0	1	1	0	1	1	0	0	0	0	0	0	0	0	0	0	0		0	0	16	0
1625754		重型	38	0			0	0	0	0	0	0	0	0	0	0	0	0	0	0	0	0	0	0	0	0	0	0	0	0	0	0	0	0	0		0	0	4	0
3128	死亡	普通型	68	1	128	78	0	0	0	1	0	1	0	0	0	0	0	0	0	0	1	0	0	0	0	0	1	0	0	0	0	0	0	0	0		0	0	8	1		1	1	0	1	1	0	0	1
ZY010050403872		普通型	48	0	120	60	1	0	0	0	0	0	0	0	0	0	0	0	0	1	1	0	0	0	0	0	1	0	0	0	0	0	1	0	0		0	0	13	0		1	1	1	3	0	0	0	2
117000		危重型	56	0	135	78	0	0	0	0	1	0	0	0	0	1	1	0	0	1	1	0	0	0	0	1	0	0	0	0	0	0	0	0	0		0	0	22	0		3	1	1	3	0	1	0	3
1625758		重型	43	1	135	84	0	0	0	1	0	0	0	0	0	0	0	0	0	1	1	0	0	1	0	0	0	0	0	0	0	0	1	0	0		0	0	4	0
3130	其他	普通型	60	0	135	67	0	0	1	0	0	0	1	1	0	0	0	0	0	1	1	0	0	1	0	0	0	0	1	0	0	0	0	0	0		0	0	8	0		2	1	1	2	1	0	0	1
1625759		重型	26	0			0	0	0	0	0	0	0	0	0	0	0	0	0	1	0	0	0	1	0	0	0	0	0	1	0	0	0	0	0		0	0	4	0
1625760		重型	35	1			0	0	0	0	0	0	0	0	0	0	0	0	0	1	0	0	1	1	0	0	0	0	0	1	0	0	0	1	0		0	0	4	0
1625761		重型	43	1			0	0	0	0	0	0	0	0	0	0	0	0	0	1	1	0	1	1	0	1	0	0	1	0	1	0	0	0	0		0	0	4	0
30388		普通型	38	0	120	60	0	0	0	0	0	0	0	0	0	0	0	0	0	0	0	0	0	0	0	0	0	0	0	0	0	0	0	0	0		0	0	5	0		1	2	1	3	0	0	0	1
769392		重型	43	0			0	0	0	0	0	0	0	0	0	0	0	0	0	0	0	0	0	0	0	0	0	0	0	0	0	0	0	0	0		0	0	22	0
162999		重型	69	0	148	96	0	0	0	0	0	0	0	0	0	0	0	0	0	1	1	0	0	0	0	0	0	0	0	0	0	0	0	0	0		0	0	28	0		2	1	1	3	1	0	0	2
769391		普通型	68	0			0	0	0	0	0	0	0	0	0	0	0	0	0	0	0	0	0	0	0	0	0	0	0	0	0	0	0	0	0		0	0	22	0
769393		重型	69	1	116	74	0	0	0	0	0	0	0	0	0	0	0	0	0	0	0	0	0	0	0	0	0	0	0	0	0	0	0	0	0		0	0	51	0
769394		普通型	37	0			0	0	0	0	0	0	0	0	0	0	0	0	0	0	0	0	0	0	0	0	0	0	0	0	0	0	0	0	0		0	0	5	0
769390		重型	65	0	94	65	0	0	0	0	0	0	0	0	0	0	0	0	0	0	0	0	0	0	0	0	0	0	0	0	0	0	0	0	0		0	0	51	0
1625764		重型	37	0	122	76	0	0	0	0	0	0	0	0	0	0	0	0	0	0	1	0	0	1	0	0	0	0	0	0	0	0	0	0	0		0	0	4	0
ZY010000232036	死亡	重型	60	1	75	145	1	0	0	1	0	0	0	0	0	0	0	0	0	1	1	0	0	0	0	0	1	0	0	0	0	0	0	0	0		0	0	7	1		3	1	1	3	0	0		3
30389		普通型	55	1	131	76	0	0	0	0	0	0	0	0	0	0	0	0	0	0	0	0	0	0	0	0	0	0	0	0	0	0	0	0	0		0	0	12	0		1	1	1	3	1	0	0	1
1625765		重型	43	0	134	77	0	0	0	0	0	0	0	0	0	0	0	0	0	0	0	0	0	0	1	0	1	0	0	0	0	0	0	0	0		0	0	4	0
00421619	死亡	重型	53	0	78	156	0	0	0	0	0	0	0	0	0	0	0	0	0	1	1	0	0	0	0	0	0	0	0	0	0	0	0	0	0		0	0	21	1
769400		普通型	26	0	103	82	0	0	0	0	0	0	0	0	0	0	0	0	0	0	0	0	0	0	0	0	0	0	0	0	0	0	0	0	0		0	0	6	0
ZY010050403873		普通型	32	1			0	0	0	0	0	0	0	0	0	0	1	0	0	1	1	0	0	0	0	0	1	0	0	0	0	0	1	0	0		0	0	25	0		1	1	0	3	1	1	0	1
00421620	死亡	重型	65	0	80	110	0	0	0	0	0	0	0	0	0	0	0	0	0	1	1	0	0	0	0	0	0	0	0	0	0	0	0	0	0		0	0	13	1
1625767		重型	33	1			0	0	0	0	0	0	0	0	0	0	0	0	0	1	1	0	0	1	0	0	0	0	0	1	0	0	1	1	0		0	0	4	0
ZY010050403874		普通型	51	0			1	0	0	0	0	0	0	0	0	0	0	0	0	0	1	0	0	0	0	1	1	0	0	0	0	0	1	0	0		0	0	10	0		1	1	1	3	1	0	0	1
1625768		重型	82	0	92	54	0	0	0	0	0	0	0	1	0	0	0	0	1	1	1	0	0	0	0	0	1	1	0	0	0	0	0	0	0		0	0	65	0		2	1	1	2	0	0	0	3
1625769		重型	42	0	112	76	0	0	0	0	0	0	0	0	0	0	0	0	0	1	1	0	0	0	0	0	1	0	0	0	0	0	0	0	0		0	0	4	0
3134	好转	普通型	90	0	142	74	0	0	0	0	0	0	0	0	0	0	0	0	0	0	0	0	0	0	0	1	0	0	1	1	0	1	0	0	0		0	0	19	0		1	1	1	3	1	0	0	2
769397		轻型	58	0			0	0	0	0	0	0	0	0	0	0	0	0	0	0	0	0	0	0	0	0	0	0	0	0	0	0	0	0	0		0	0	19	0
2020001128		普通型	65	0	113	76	0	0	0	0	0	0	0	0	0	0	0	0	0	1	1	0	1	0	0	0	1	0	0	1	0	0	0	1	0		0	0	14	0		1	2	0	3			0	3
7900016001		普通型	57	1	106	78	0	0	0	0	0	0	0	0	0	0	0	0	0	0	0	0	0	0	0	0	0	0	0	0	0	0	0	0	0		0	0	0	0			1	1	3	1	0	0
769395		普通型	65	0			0	0	0	0	0	0	0	0	0	0	0	0	0	0	0	0	0	0	0	0	0	0	0	0	0	0	0	0	0		0	0	24	0
824856		重型	57	1	111	69	0	0	0	0	0	0	0	0	0	0	0	0	0	1	1	0	0	1	0	0	0	0	0	0	0	0	0	0	0		0	0	3	0		2	2	1	3	1	0	0	1
1625771		重型	87	0	166	90	0	0	0	0	0	0	0	0	0	0	0	0	0	1	0	0	0	0	0	0	0	0	0	0	0	0	0	0	0		0	0	15	0
3135	其他	重型	49	1	122	78	0	0	0	0	0	0	0	0	0	0	0	0	0	1	0	0	0	1	0	0	0	0	0	0	0	0	0	1	0		0	0	17	0			2	1	3	1	0	0	1
3136	其他	普通型	51	0	137	71	0	0	1	0	0	0	0	0	0	0	0	0	0	0	0	0	0	0	0	0	0	0	0	0	0	0	0	0	0		0	0	3	0			1	1	1	1	0	0	1
769407		普通型	35	0			0	0	0	0	0	0	0	0	0	0	0	0	0	0	0	0	0	0	0	0	0	0	0	0	0	0	0	0	0		0	0	5	0
74372		普通型	44	0	101	65	0	0	0	0	0	0	0	0	0	0	0	0	0	1	1	0	0	1	0	0	0	0	1	0	0	0	0	0	0		0	0	14	0		2	2	1	3	1	0	0	1
74373		普通型	38	1	125	70	0	0	0	0	0	0	0	0	0	0	0	0	0	1	1	0	0	1	0	0	0	0	1	0	0	0	0	0	0		0	0	15	0		2	2	1	3	1	0	0	1
00008036311		普通型	52	0	105	60	0	0	0	0	0	0	0	0	0	0	0	0	0	0	0	0	0	0	0	0	0	0	0	0	0	0	0	0	0		0	0	0	0		2	2	1	3	1	0
ZY010000232038		普通型	36	0	95	140	1	0	0	0	0	0	0	0	0	0	0	0	0	1	1	0	0	0	0	0	1	0	0	0	0	0	1	0	0		0	0	18	0			2	1	2	0	0		1
1411162092		重型	71	1	166	82	0	0	0	0	0	0	0	0	0	0	0	0	0	0	0	0	0	0	0	0	0	0	0	0	0	0	0	0	0		0	0	0	0		2	2	1	3	1	0	1	3
1588431-1		普通型	43	0	100	70	0	0	0	0	0	0	0	0	0	0	0	0	0	1	1	0	0	1	0	0	1	0	1	1	0	0	1	1	0		0	0	16	0		1	2	1	3	1	0	0	2
1953587-1		重型	38	1	140	120	0	0	0	0	0	0	0	0	0	0	0	0	0	1	1	0	0	1	0	0	0	0	1	0	0	0	1	1	0		0	0	27	0		2	2	1	3	1	1	0	2
1343576-1	死亡	重型	80	0	111	69	0	0	1	1	0	0	0	0	0	1	0	0	0	1	1	0	0	0	0	0	1	0	0	0	0	0	0	0	1		0	0	6	1		2	1	0	1	0	1	1	3
1343629-1		普通型	57	1	114	84	0	0	0	0	0	0	0	0	0	0	0	0	0	1	1	0	0	1	0	0	1	0	1	0	0	0	0	1	0		0	0	14	0		2	2	1	3	1	1	0	1
1343598-1		普通型	53	1	125	85	0	0	1	0	0	0	0	0	0	0	0	0	0	1	1	0	0	0	0	0	0	0	0	0	0	0	0	0	0		0	0	10	0		2	1	1	2	0	0	0	1
1343632-1	死亡	普通型	88	0	150	77	0	0	0	1	0	1	0	0	0	0	0	0	0	1	0	0	1	1	0	0	0	0	1	0	0	0	0	0	0		0	0	8	1		2	3	1	3	0	0	0	3
1343687-1		危重型	64	0	146	77	0	0	0	0	0	0	0	0	0	0	0	0	0	1	1	0	0	1	0	0	1	0	1	0	0	0	1	0	1		0	0	29	0		3	1	1	3	0	0	0	3
1343453-1		普通型	50	0	131	70	0	0	0	0	0	0	0	0	0	0	0	0	0	1	1	0	0	0	0	0	0	0	0	0	0	0	0	0	0		0	0	9	0		2	3	1	2	1	0	0	1
1343457-1	死亡	危重型	70	1			0	0	1	1	0	1	0	0	0	0	0	0	0	1	0	0	0	0	0	0	1	0	0	0	0	0	0	0	1		0	0	14	1		3	2	1	2	0	1	1	3
1343597-1		普通型	58	0	111	86	0	0	0	0	1	0	0	0	0	0	0	0	0	1	1	0	0	0	0	0	1	0	1	0	0	0	0	0	0		0	0	8	0			2	1	3	1	0	0	2
1953512-1		普通型	53	0	120	80	0	0	0	1	0	0	0	0	0	1	0	0	0	1	1	0	0	1	0	0	1	0	1	0	0	0	1	1	0		0	0	24	0			2	1	3	1	0	0	2
1822475-2		普通型	58	1	140	100	0	0	0	1	0	0	0	0	0	1	0	0	0	1	1	0	0	1	0	0	1	0	1	0	0	0	1	1	0		0	0	22	0		2	2	1	3	1	0	0	3
34352-8		普通型	63	0	120	80	0	0	0	0	0	0	0	0	0	0	0	0	0	1	1	0	0	0	0	0	0	0	0	0	0	0	0	0	0		0	0	18	0		2	2	1	3	1	0	0	2
84489-3		普通型	57	1	90	60	0	0	0	0	0	0	0	0	0	0	0	0	1	1	1	0	0	1	0	1	1	0	1	0	0	0	1	1	0		0	0	18	0		2	2	1	3	1	0	0	1
1343496-1		危重型	74	1	119	69	0	0	0	1	0	0	0	0	0	0	0	0	0	1	1	0	0	0	0	0	1	0	0	0	0	0	0	0	0		0	0	65	0		2	1	1	3	0	1	0	3
1343600-1		重型	58	0	118	72	0	0	0	0	0	0	0	0	0	0	0	0	0	1	0	0	0	0	0	0	0	0	0	0	0	0	0	0	0		0	0	19	0		1	1	1	3	0	0	0	3
1343636-1		重型	69	0	145	80	0	0	0	0	0	0	0	0	0	0	0	0	0	1	1	0	0	1	0	0	0	0	1	0	1	0	0	1	0		0	0	8	0		1	1	1	2	0	0	0	1
1343429-1		重型	51	0	120	70	0	0	0	0	0	0	0	0	0	0	0	0	0	1	1	0	0	1	0	0	0	0	1	0	0	0	0	0	0		0	0	17	0		1	2	1	3	1	0	0	1
1342600-1		普通型	52	0	124	77	0	0	0	0	0	0	0	0	0	0	0	0	0	1	1	0	0	0	0	0	1	0	0	0	0	0	0	0	0		0	0	17	0			2	1	3	1	1	0	1
1343590-1		普通型	58	0	117	79	0	0	0	1	0	0	0	0	0	0	0	0	0	1	1	0	0	0	0	0	0	0	1	0	0	0	0	0	0		0	0	9	0		1	1	1	3	0	0	0	1
1343601-1		重型	57	0	115	69	0	0	0	0	0	0	0	0	0	0	0	0	0	1	1	0	0	1	0	0	1	0	0	0	0	0	0	0	0		0	0	19	0		1	3	1	2	0	1	0	2
784636-2		普通型	55	1	125	70	0	0	0	0	0	0	0	0	0	0	0	0	0	1	1	0	0	0	0	0	0	0	0	0	0	0	0	0	0		0	0	26	0		2	2	1	3	1	0	0	2
1953615-1		危重型	58	0	120	100	0	0	0	0	0	0	0	0	0	0	0	0	0	1	1	0	0	1	0	0	1	0	0	0	0	0	1	1	0		0	0	10	0		1	2	0	3	1	0	0	2
374869-2		普通型	60	0	130	80	0	0	0	1	0	0	0	0	0	0	0	0	0	1	1	0	0	0	0	0	0	0	0	0	0	0	0	0	0		0	0	16	0		2	2	1	3	1	0	0	2
1343463-1		普通型	25	0	120	91	0	0	0	0	0	0	0	0	0	0	0	0	0	1	1	0	0	0	0	0	1	0	0	0	1	0	0	0	0		0	0	8	0		1	3	1	3	1	0	0	1
1343599-1		普通型	58	0	113	76	0	0	0	0	0	0	0	0	0	0	0	0	0	1	1	0	0	0	0	1	0	0	0	0	1	0	0	0	0	0	1	0	16	0	1	1	2	1	2	1	0	0	1
30392		普通型	76	1			0	0	0	0	0	0	0	0	0	0	0	0	0	1	1	0	0	0	0	0	0	0	0	0	0	0	0	0	0		0	0	1	0		2	1	1	3	0	1	0
1625779		重型	51	1	120	86	0	0	0	0	0	0	0	0	0	0	0	0	0	1	0	0	1	1	0	0	0	0	0	0	0	0	0	0	0		0	0	3	0
ZY010001403807		危重型	75	0			0	0	0	1	0	0	0	0	0	0	0	0	0	0	0	0	0	1	0	0	0	0	1	0	0	0	0	0	0	0	1	0	21	0	1	1	2	1	2	0	0	0	1
74389		普通型	75	0	119	85	0	0	0	1	0	1	0	0	0	0	0	0	0	1	1	0	0	0	0	0	0	1	0	1	1	1	0	0	0		0	0	30	0		3	2	1	2	1	0	0	3
1625786		重型	43	1	122	80	0	0	0	0	0	0	0	0	0	0	1	0	0	1	1	0	0	1	0	0	0	0	0	0	0	0	0	0	0		0	0	3	0
1625789		重型	44	1			0	0	0	0	0	0	0	0	0	0	0	0	0	1	0	0	1	1	0	0	0	0	0	0	0	0	0	1	0		0	0	3	0
1625791		重型	43	1	120	92	0	0	0	0	0	0	0	0	0	0	0	0	0	1	1	0	1	1	0	0	0	0	0	0	0	0	0	0	0		0	0	3	0
6426533		重型	35	1			0	0	0	0	0	0	0	0	0	0	0	0	0	0	0	0	0	0	0	0	0	0	0	1	0	1	0	0	0		0	0	13	0
1625798		普通型	37	0	149	76	0	0	0	0	0	0	0	0	0	0	0	0	0	1	1	0	1	1	0	0	0	0	0	1	0	0	0	0	0		0	0	3	0
1625804		普通型	38	0	118	84	0	0	0	0	0	0	0	0	0	0	0	0	0	1	0	0	1	1	0	0	0	0	0	0	0	0	0	0	0		0	0	3	0
769415		普通型	42	1	135	80	0	0	0	0	0	0	0	0	0	0	0	0	0	0	0	0	0	0	0	0	0	0	0	0	0	0	0	0	0		0	0	14	0
1625809		普通型	39	1			0	0	0	0	0	0	0	0	0	0	0	0	0	0	1	0	0	0	0	0	0	0	0	0	0	0	0	0	0		0	0	11	0
30417		普通型	69	1			0	0	0	0	0	0	0	0	0	0	0	0	0	0	0	0	0	0	0	0	0	0	0	0	0	0	0	0	0		0	0	4	0		1	2	1	3	0	0	0	1
30396		普通型	23	0			0	0	0	0	0	0	0	0	0	0	0	0	0	0	0	0	0	0	0	0	0	0	0	0	0	0	0	0	0		0	0	6	0		1	2	1	3	1	0	0	1
6426557		重型	70	0			0	0	1	0	0	0	0	0	0	0	0	0	0	0	0	0	0	0	0	0	0	0	0	0	0	0	0	0	0		0	0	19	0
163020		重型	72	1	125	80	0	0	0	0	0	0	0	0	0	0	0	0	0	1	1	0	0	0	0	0	0	0	0	0	0	0	0	0	0		0	0	27	0		2	2	1	3	1	0	0
80814	死亡	重型	69	1			0	0	0	1	0	0	1	0	0	0	0	0	0	0	0	0	0	0	0	0	0	0	0	0	0	0	0	0	0		0	0	24	1		2	1	0	1
1625819		重型	60	1	115	77	1	0	0	0	0	0	0	0	0	0	0	0	0	1	1	0	0	0	0	0	1	0	0	0	0	0	0	0	0		0	0	19	0
74398		普通型	50	1	118	88	0	0	0	0	0	0	0	0	0	0	0	0	0	0	1	0	0	1	0	0	1	0	0	0	1	1	0	1	0		0	0	12	0		1	2	1	3	1	0	0	1
1625821		重型	71	0	108	66	0	0	0	1	1	1	0	0	0	0	0	0	0	1	1	0	0	1	0	0	0	0	0	0	0	0	1	0	1	1	1	0	63	0	1	1	1	1	2	0	0	0	3
3175	死亡	普通型	86	1	170	120	0	0	0	1	0	0	1	0	0	0	0	0	0	0	1	0	0	0	0	0	1	0	0	0	0	1	0	0	0		0	0	14	1		3	1	1	2	0	0	0	3
1625830		普通型	33	0	126	89	0	0	0	0	0	0	0	0	0	0	0	0	0	0	1	0	1	0	0	0	0	0	0	0	0	0	0	0	0		0	0	3	0
6426567		普通型	27	0			0	0	0	0	0	0	0	0	0	0	1	0	0	1	1	0	0	0	1	0	0	0	0	0	0	1	0	0	0		0	0	18	0
163024		危重型	87	0	135	78	0	0	0	0	0	0	0	0	0	0	0	0	0	0	1	0	0	1	0	0	0	0	0	0	1	0	0	0	0		0	0	30	0			1	1	3	1	1	0	2
3182	好转	危重型	30	0	122	88	0	0	0	0	0	0	0	0	0	0	0	0	0	0	1	0	0	0	0	0	0	0	0	0	0	0	1	0	0		0	0	27	0		2	2	1	3	1	0	0	1
ZY010050403907	死亡	重型	56	1	117	78	0	0	0	0	0	0	0	0	0	0	0	0	0	1	1	0	0	0	0	0	0	0	0	0	0	0	0	0	0		0	0	7	1		1	1	0	3	0	1	0	1
74437		普通型	37	0	126	89	0	0	0	0	0	0	0	0	0	0	0	0	0	0	1	0	0	0	0	0	0	1	0	0	0	0	0	0	0		0	0	29	0		2	2	1	3	1	0	0	1
30431		普通型	54	1	130	70	0	0	0	0	0	0	0	0	0	0	0	0	0	0	0	0	0	0	0	0	0	0	0	0	0	0	0	0	0		0	0	4	0		2	2	1	3	0	0	1	1
3186	其他	普通型	56	0	118	80	0	0	0	0	0	0	0	0	0	0	0	0	0	1	1	0	0	0	0	0	1	0	0	0	0	0	0	0	0		0	0	7	0		1	2	1	3	1	0	0	1
3187	好转	普通型	77	1	125	65	0	0	1	1	0	0	0	0	0	0	0	0	0	1	1	0	1	1	0	0	0	0	0	0	0	0	0	0	0		0	0	18	0		2	2	1	3	1	1	0	2
6426574		普通型	79	1	120	76	0	0	0	0	0	0	0	0	0	0	0	0	0	1	0	0	0	0	0	0	0	0	0	1	0	1	0	0	0		0	0	35	0		2	1	1	3	0	0
1625844	死亡	重型	88	1	132	62	0	0	0	1	0	1	1	0	0	0	0	0	0	0	1	0	0	0	0	0	1	0	0	0	0	0	1	1	0	3	1	1	16	1	2
ZY010001403953		普通型	44	1			0	0	0	0	0	0	0	0	0	0	0	0	0	1	0	0	0	1	0	1	0	0	0	0	0	0	0	0	0		0	0	18	0		2	2	1	3	1	0	0	1
1625845	死亡	普通型	81	1	160	80	0	0	0	1	1	1	0	0	0	0	1	0	0	0	1	0	0	1	0	0	0	0	0	0	0	0	0	0	0		0	0	30	1
6426576		重型	37	0	121	80	0	0	0	0	0	0	0	0	0	0	0	0	1	1	0	0	0	0	0	0	1	0	0	0	0	0	0	0	0		0	0	33	0		2	2	1	2	1	0	0
1625850		普通型	71	1	121	76	0	0	0	1	0	0	0	0	0	0	0	0	0	1	0	1	0	1	0	0	0	0	0	0	0	0	0	0	0		0	0	10	0
6426579		重型	73	0	122	69	0	0	1	1	0	0	0	0	0	0	1	0	0	0	0	0	0	1	0	0	1	0	0	0	0	0	0	0	0	3	1	1	60	0	2		2	1	2	1	0	0	2
00421657		轻型	80	1	80	130	0	0	0	1	0	0	0	0	0	0	0	0	0	0	0	0	0	1	0	0	0	0	0	0	0	0	0	0	0	1	1	1	18	0	1
6426581		重型	58	0	114	53	0	0	0	1	0	0	0	0	0	0	0	0	0	0	0	0	0	1	0	0	1	0	0	0	0	0	0	0	0		0	0	13	0
6426582	死亡	危重型	69	1	147	89	0	0	1	1	0	0	0	0	0	0	0	0	0	1	1	0	0	0	0	0	1	0	0	0	0	0	0	1	0		0	0	15	1
ZY010000232072		普通型	61	0	78	134	0	0	0	1	0	0	0	0	0	0	0	0	0	1	1	0	0	0	0	0	1	0	0	0	0	0	0	0	0		0	0	19	0			2	1	3	0	1		3
ZY010000232073		普通型	38	1	77	114	1	0	0	0	0	0	0	0	0	1	0	0	0	1	1	0	0	0	0	0	1	0	0	0	0	0	0	0	0		0	0	14	0		2	1	1	3	0	1		2
ZY010000232075		重型	64	1	68	120	1	1	0	0	0	0	0	0	0	0	0	0	0	1	0	0	0	0	0	0	1	0	0	0	0	0	0	0	0		0	0	16	0
ZY010000232076		重型	50	1	76	113	0	0	0	1	0	0	0	0	0	0	1	0	0	1	1	0	0	0	0	0	0	0	0	0	0	0	0	0	0		0	0	11	0			2	1	3	0	0		2
ZY010000232077	死亡	危重型	68	1	76	101	1	0	0	1	0	0	0	0	0	0	0	0	0	1	1	0	0	0	0	0	1	0	0	0	1	0	1	0	1		0	0	9	1
ZY010000232078		普通型	83	1	90	155	0	0	1	1	0	0	0	0	0	0	0	0	0	0	0	0	0	1	0	0	0	0	0	0	0	0	0	0	0		0	0	14	0			2	1	3	0	0		3
ZY010000232079		轻型	65	0	75	131	1	0	0	0	0	0	0	0	0	0	0	0	0	1	1	0	0	0	0	0	0	0	0	0	0	0	0	0	0		0	0	9	0
ZY010000232080		普通型	43	0	69	100	0	0	0	0	0	0	0	0	0	0	0	0	0	1	1	0	0	1	0	0	1	0	0	0	0	0	0	1	0		0	0	12	0			2	1	3	0	0		1
ZY010000232081		普通型	58	0	79	158	1	0	0	1	0	0	0	0	0	0	0	0	0	1	1	0	0	0	0	0	1	0	0	0	0	0	0	0	0	1	1	0	10	0	1		2	1	3	0	0		3
ZY010000232082	死亡	危重型	67	1	100	150	1	0	0	0	0	0	0	0	0	0	0	0	0	1	1	0	0	0	0	0	1	0	0	0	0	0	0	0	0	0	1	0	12	1	1
ZY010000232083		普通型	55	0	90	132	1	0	0	0	0	0	0	0	0	0	0	0	0	1	1	0	0	0	0	0	1	0	0	0	0	0	0	0	0		0	0	9	0			2	1	3	0	0		3
ZY010000232084	死亡	危重型	54	0	80	130	1	0	0	0	0	0	0	0	0	0	0	0	0	1	1	0	0	0	0	0	1	0	0	0	0	0	0	0	0		0	0	23	1			2	1	2	0	1		3
769434		普通型	61	0			0	0	0	0	0	0	0	0	0	0	0	0	0	0	0	0	0	0	0	0	0	0	0	0	0	0	0	0	0		0	0	48	0
30442		重型	83	1	137	84	0	0	0	0	0	0	0	0	0	0	0	0	0	1	0	0	0	1	0	0	1	0	1	0	0	0	0	0	0		0	0	27	0		2	1	1	3	0	0	0	1
ZY010000232085	死亡	普通型	66	0	62	114	1	0	0	1	0	1	0	0	0	0	0	0	0	1	1	0	0	0	0	0	1	0	0	0	0	0	0	0	0		0	0	2	1		3	1	1	3	0	0		3
769435		普通型	69	0	138	79	0	0	0	0	0	0	0	0	0	0	0	0	0	0	0	0	0	0	0	0	0	0	0	0	0	0	0	0	0		0	0	25	0
ZY010000232086		普通型	57	0	82	117	0	0	0	0	0	0	0	0	0	0	0	0	0	1	1	0	0	0	0	0	0	0	0	0	0	0	0	0	0		0	0	11	0			2	1	3	0	0		1
ZY010000232087		普通型	61	0	68	89	0	0	0	0	0	0	0	0	0	0	0	0	0	1	1	0	0	1	0	0	1	0	0	0	0	0	0	0	0		0	0	11	0			2	1	3	0	0		2
ZY010000232088		普通型	57	0	81	121	0	0	0	0	0	0	0	0	0	0	0	0	0	1	1	0	0	1	0	0	0	0	0	0	0	0	0	0	0		0	0	15	0			1	1	3	0	1		1
ZY010000232089		普通型	53	0	64	102	0	0	0	0	0	0	0	0	0	0	0	0	0	1	1	0	0	1	0	0	1	0	0	0	0	0	0	0	0		0	0	25	0			2	1	3	1	0		1
ZY010000232090		普通型	79	0	87	134	0	0	1	1	0	1	0	0	0	0	0	0	0	1	1	0	0	0	0	0	0	0	0	0	0	0	0	0	0	1	1	0	37	0	1
769430		重型	70	1			0	0	0	0	0	0	0	0	0	0	0	0	0	0	0	0	0	0	0	0	0	0	0	0	0	0	0	0	0		0	0	16	0
769431		普通型	67	0	134	85	0	0	0	0	0	0	0	0	0	0	0	0	0	0	0	0	0	0	0	0	0	0	0	0	0	0	0	0	0		0	0	16	0
ZY010001403968		普通型	67	0			0	0	0	0	0	0	0	0	0	0	0	0	0	0	1	0	0	1	0	0	0	0	0	0	1	0	0	0	0		0	0	2	0		1	2	1	2	1	0	0	1
ZY010000232091	死亡	危重型	70	0	91	153	1	0	0	0	0	0	0	0	0	0	0	0	0	1	1	0	1	1	0	0	1	0	0	1	0	0	0	1	0		0	0	3	1		3	1	1	3	0	0		3
ZY010000232092	死亡	重型	70	1	73	129	1	0	0	1	0	0	0	0	0	0	0	0	0	1	0	0	0	0	0	0	0	0	0	0	0	0	0	0	0		0	0	11	1			2	0	3	1	1		3
34086-2		重型	52	1	118	80	0	0	0	0	0	0	0	0	0	0	0	0	0	0	0	0	0	0	0	0	0	0	0	0	0	0	0	0	0		0	0	42	0
ZY010000232093	死亡	危重型	80	0	76	139	1	0	0	0	0	0	0	0	0	0	1	0	0	1	0	0	0	1	0	0	1	0	0	0	0	0	0	0	0	0	1	0	14	1	1		2	1	3	0	0		3
ZY010000232094		普通型	57	1	67	120	0	0	0	0	0	0	0	0	0	0	0	0	0	1	0	0	0	0	0	0	0	0	1	0	0	0	0	0	0		0	0	11	0
ZY010050403926		重型	56	1	130	85	0	0	0	0	0	0	0	0	0	0	0	0	0	1	1	0	0	0	0	0	1	0	1	0	0	0	0	0	0		0	0	21	0		2	1	1	3	1	0	0	1
6426596		普通型	36	0			0	0	0	0	0	0	0	0	0	0	0	0	0	0	1	0	0	1	1	1	0	0	0	0	0	0	0	0	0		0	0	15	0
ZY010050403928	死亡	重型	66	1	129	85	0	0	0	0	0	0	0	0	0	0	0	0	0	1	1	0	0	1	0	0	1	0	0	0	0	0	0	0	0		0	0	7	1		1	1	1	3	1	0	0	1
453801		普通型	58	1			0	0	0	0	0	0	0	0	0	0	0	0	0	1	1	0	0	0	0	0	0	0	0	0	0	0	0	0	0		0	0	18	0		2	3	1	3	1	0	0	2
ZY010000232095	死亡	普通型	66	1	50	116	1	0	0	1	0	1	0	0	0	0	0	0	0	1	1	0	0	0	0	0	0	0	0	0	0	0	0	0	0		0	0	1	1
769436		轻型	67	0			0	0	0	0	0	0	0	0	0	0	0	0	0	0	0	0	0	0	0	0	0	0	0	0	0	0	0	0	0		0	0	21	0
3205	好转	危重型	81	0	120	70	0	0	0	0	1	0	0	0	0	0	0	0	0	1	0	0	0	0	0	0	0	0	0	0	0	0	0	0	0		0	0	35	0		1	1	0	2	1	0	0	2
769426		轻型	47	1			0	0	0	0	0	0	0	0	0	0	0	0	0	0	0	0	0	0	0	0	0	0	0	0	0	0	0	0	0		0	0	15	0
769425		轻型	41	0	129	89	0	0	0	0	0	0	0	0	0	0	0	0	0	0	0	0	0	0	0	0	0	0	0	0	0	0	0	0	0		0	0	20	0
769427		轻型	15	0			0	0	0	0	0	0	0	0	0	0	0	0	0	0	0	0	0	0	0	0	0	0	0	0	0	0	0	0	0		0	0	20	0
ZY010000232096	死亡	危重型	83	1	77	116	1	0	0	1	0	0	0	0	0	0	0	0	0	1	0	0	0	0	0	0	1	0	0	0	0	0	0	0	0		0	0	6	1
6426609		普通型	41	1	138	98	0	0	0	0	0	0	0	0	0	0	0	0	0	1	1	0	0	0	0	0	0	0	0	0	0	0	0	0	0		0	0	8	0
ZY010000232097	死亡	普通型	80	0	22	135	1	0	1	1	0	0	0	0	0	0	0	0	0	1	1	0	0	0	0	0	1	0	0	0	0	0	0	0	0		0	0	2	1		2	1	1	2	0	1		3
ZY010001404007		普通型	50	1			0	0	0	0	0	0	0	0	0	0	0	0	0	1	1	0	0	0	0	0	0	0	0	0	0	0	0	0	0		0	0	2	0		2	2	1	3	1	0	0	1
00421670		普通型	53	0	100	130	0	0	0	1	0	0	0	0	0	0	0	0	0	1	1	0	0	1	0	0	0	0	0	0	0	0	0	0	0	2	1	0	25	0	2
3207	好转	普通型	88	1	125	63	0	0	1	1	0	1	0	1	0	0	1	0	0	0	1	0	0	1	0	0	1	0	0	1	0	0	0	1	0	4	1	0	51	0	3	2	2	1	3	1	0	0	1
6426612		重型	66	1	166	77	0	0	0	0	0	1	0	0	0	0	0	0	0	1	1	0	0	0	0	0	0	0	0	0	0	0	0	0	0		0	0	48	0		2	2	1	3	1	0	0	2
6426613	死亡	危重型	66	0	120	67	0	0	0	1	0	0	0	0	0	0	0	0	0	1	1	0	0	0	0	0	0	0	0	0	1	0	0	0	0		0	0	39	1
769442		轻型	25	0	125	70	0	0	0	0	0	0	0	0	0	0	0	0	0	0	0	0	0	0	0	0	0	0	0	0	0	0	0	0	0		0	0	27	0
ZY010001404034		普通型	51	0			0	0	0	0	0	0	0	0	0	0	0	0	0	0	1	0	0	1	1	1	0	0	1	0	0	0	0	0	0		0	0	2	0		2	2	1	3			0	1
74493		普通型	52	0	123	64	0	0	0	1	0	0	0	0	0	0	0	0	0	0	1	0	0	0	0	0	1	1	0	0	0	0	0	0	0		0	0	27	0		2	2	1	3	1	0	0	2
80833	其他	普通型	52	1			0	0	0	0	0	0	0	0	0	0	0	0	0	1	1	0	1	1	0	0	1	1	0	0	0	0	1	0	0		0	0	5	0		1	1	1	3	1	0	0	1
ZY010050403944		重型	58	0	130	80	0	0	0	0	0	0	0	0	0	0	0	0	0	1	1	0	0	0	0	0	1	0	0	0	0	0	0	0	0		0	0	17	0			2	1	3	1	0	0	2
3210	好转	危重型	63	0	122	78	0	0	0	1	0	0	0	1	0	0	0	0	0	1	1	1	0	1	0	0	0	0	1	0	0	0	0	0	0		0	0	18	0		2	1	1	3	1	0	0	1
769443		轻型	30	0			0	0	0	0	0	0	0	0	0	0	0	0	0	0	0	0	0	0	0	0	0	0	0	0	0	0	0	0	0		0	0	21	0
ZY010000232098		普通型	83	0	83	144	1	0	1	0	0	0	0	0	0	0	0	0	0	1	1	0	0	0	0	0	1	0	0	0	0	0	0	0	0	1	1	0	9	0	1		2	1	3	0	0		3
ZY010000232099	死亡	普通型	79	1	73	137	1	0	0	1	0	1	0	0	0	0	0	0	0	1	0	0	0	0	0	0	1	0	0	0	0	0	0	0	0		0	0	16	1			1	1	3	0	1		3
ZY010000232100	死亡	重型	62	1	78	136	1	0	1	0	0	0	0	0	0	0	0	0	0	1	1	0	0	0	0	0	1	0	0	0	0	0	0	0	0		0	0	21	1			1	1	3	0	1		3
30452		轻型	34	1	132	86	0	0	1	0	0	0	0	0	0	0	0	0	0	0	0	0	0	0	0	0	0	0	0	0	0	0	0	0	0		0	0	14	0		2	2	1	3	1	0	0
ZY010001404052		普通型	68	0			0	0	0	0	0	0	0	0	0	0	0	0	0	1	1	0	0	1	0	0	1	0	0	0	0	0	0	1	0		0	0	2	0			1	1	3	0	0	0	2
825483		轻型	41	1	128	96	0	0	0	1	0	0	0	0	0	0	0	0	0	1	0	0	0	0	0	0	0	0	0	0	0	0	0	0	0		0	0	19	0		2	2	1	3	1	0	0	1
769448		普通型	50	0	146	76	0	0	0	0	0	0	0	0	0	0	0	0	0	0	0	0	0	0	0	0	0	0	0	0	0	0	0	0	0		0	0	28	0
ZY010000232102	死亡	重型	55	1	105	154	0	0	0	1	0	0	0	0	0	0	0	0	0	0	1	0	0	0	1	0	1	1	0	0	0	0	0	0	0		0	0	3	1			2	1	3	0	0		3
ZY010050403948		重型	49	0	140	80	0	0	0	1	0	0	0	0	0	0	0	0	0	1	1	0	0	0	0	0	0	0	0	0	0	0	0	0	0		0	0	21	0		1	1	0	1	1	0	0	2
ZY010000232106		重型	42	1	80	140	1	0	0	0	0	0	0	0	0	0	0	0	0	1	1	0	0	0	0	0	0	0	0	0	0	0	0	0	0		0	0	13	0
ZY010000232108		普通型	44	1	75	128	1	0	0	1	0	0	0	0	0	0	0	0	0	1	1	0	0	0	0	0	0	0	0	0	0	0	0	0	0		0	0	16	0			2	1	3	0	0		2
ZY010000232111		普通型	66	0	63	120	0	0	0	0	0	0	0	0	0	0	0	0	0	1	1	0	0	0	0	0	0	0	0	0	0	0	0	0	0		0	0	18	0			2	1	3	0	0		2
ZY010000232112	死亡	危重型	66	1	69	126	0	0	1	0	0	0	0	0	0	0	0	0	0	1	1	0	0	0	0	0	1	0	0	0	0	0	0	0	0		0	0	11	1		2	1	1	3	0	0		3
ZY010000232113		重型	68	1	84	130	1	0	0	1	0	0	0	0	0	0	0	0	0	1	0	0	1	0	0	0	0	0	0	0	0	0	0	0	0		0	0	24	0			1	1	3	1	1		2
769451		轻型	30	0	134	76	0	0	0	0	0	0	0	0	0	0	0	0	0	0	0	0	0	0	0	0	0	0	0	0	0	0	0	0	0		0	0	27	0
ZY010000232114		重型	65	0	74	109	1	0	0	1	0	0	0	0	0	0	0	0	0	1	1	0	0	0	0	0	1	0	0	1	1	0	1	1	0		0	0	12	0
ZY010000232115		普通型	65	1	69	112	1	0	0	1	0	0	0	0	0	0	0	0	0	1	0	0	1	0	0	0	1	0	0	0	0	0	0	0	0		0	0	13	0			1	1	3	0	1		1
ZY010000232116		重型	55	0	77	136	1	0	0	0	0	0	0	0	0	0	0	0	0	1	1	0	0	0	0	0	1	0	0	0	0	0	0	0	0		0	0	12	0
ZY010000232117		重型	66	1	70	116	1	0	0	0	0	0	0	0	0	0	0	0	0	1	0	0	0	0	0	0	0	0	0	0	0	0	0	0	0		0	0	17	0
30454		普通型	40	0	130	70	0	0	0	0	0	0	0	0	0	0	0	0	0	0	0	0	0	0	0	0	0	0	0	0	0	0	0	0	0		0	0	11	0		1	2	1	3	1	1	0	1
ZY010000232119		普通型	69	0	68	111	1	0	0	0	0	0	0	0	0	0	0	0	0	1	0	0	0	0	0	0	0	0	0	0	0	0	0	0	0		0	0	11	0			2	1	2	0	1		3
ZY010000232120		普通型	76	0	71	122	1	0	0	1	0	0	0	0	0	0	0	0	0	1	1	0	0	1	0	0	1	0	0	0	0	0	0	0	0		0	0	61	0			1	1	2	0	1		3
ZY010000232121		普通型	47	1	88	136	1	0	0	1	0	0	0	0	0	0	0	0	0	1	0	0	0	0	0	0	0	0	0	0	1	0	0	0	0		0	0	13	0			2	1	3	0	1		3
ZY010000232127		重型	61	0	87	136	1	0	0	0	0	0	0	0	0	0	0	0	0	0	1	0	0	0	0	0	0	0	1	0	0	0	0	0	0		0	0	11	0			2	1	3	0	0		3
ZY010000232129		普通型	16	1	86	108	1	0	0	0	0	0	0	0	0	0	0	0	0	1	1	0	0	0	0	0	0	0	0	0	0	0	0	0	0		0	0	11	0
ZY010000232130		普通型	47	1	75	122	0	0	0	0	0	0	0	0	0	0	0	0	0	1	1	0	0	1	0	0	0	0	0	0	0	0	0	0	0		0	0	19	0
ZY010000232131		普通型	52	1	86	135	0	0	0	0	0	0	0	0	0	0	0	0	0	1	1	0	0	0	0	0	0	0	0	0	0	0	0	0	0		0	0	14	0			2	1	3	0	1		3
ZY010000232133		普通型	53	0	80	130	1	0	0	0	0	0	0	0	0	0	0	0	0	1	1	0	0	0	0	0	1	0	0	0	0	0	0	0	0		0	0	13	0			2	1	3	0	0		1
ZY010000232134		普通型	52	1	70	117	1	0	0	0	0	0	0	0	0	0	0	0	0	1	0	0	0	0	0	0	1	0	0	0	0	0	0	0	0		0	0	16	0			1	1	3	1	1		2
ZY010000232136		重型	56	1	96	154	1	0	0	0	0	0	0	0	0	0	0	0	0	1	1	0	0	1	0	0	1	0	0	0	0	0	0	0	0		0	0	14	0		3	1	1	3	0	0		3
ZY010000232141		普通型	57	1	77	136	1	0	0	1	0	0	0	0	0	0	0	0	0	1	1	0	0	1	0	0	0	0	0	0	0	0	0	0	0		0	0	13	0
ZY010000232142	死亡	普通型	80	0	76	139	1	0	1	1	0	1	0	0	0	0	0	0	0	1	1	0	0	0	0	0	1	0	0	0	0	0	0	0	0		0	0	24	1
ZY010000232143		重型	83	0	81	160	1	0	0	1	0	0	0	0	0	0	0	0	0	0	1	0	0	1	0	0	0	0	1	0	0	0	0	0	0		0	0	13	0		2	2	1	3	0	0		2
ZY010000232144		普通型	65	1	86	132	0	0	0	1	0	0	0	0	0	0	0	0	0	1	1	0	1	0	0	0	1	0	0	0	0	0	0	0	0		0	0	11	0			2	1	3	0	0		2
ZY010000232145	死亡	普通型	67	1	63	122	1	0	0	0	0	0	0	0	0	0	0	0	0	1	0	0	0	0	0	0	1	0	0	0	0	0	0	0	0		0	0	8	1			2	0	3	0	1		2
ZY010000232146		重型	70	1	75	156	1	0	0	1	0	0	0	0	0	0	0	0	0	1	1	0	0	0	0	0	1	0	0	0	0	0	0	0	0	0	1	0	14	0	1		1	1	3	0	1		3
ZY010000232147		普通型	68	1	86	139	1	0	0	0	0	0	0	0	0	0	0	0	0	0	1	0	0	0	0	0	0	0	0	0	0	0	0	0	0		0	0	11	0			2	1	3	1	0		1
ZY010000232148		普通型	64	0	77	136	1	0	0	0	0	0	0	0	0	0	0	0	0	1	1	0	0	0	0	0	1	0	0	0	0	0	0	0	0		0	0	12	0			2	1	3	0	0		2
ZY010000232149	死亡	重型	76	1	86	155	1	0	1	1	0	0	0	0	0	0	0	0	0	1	0	0	0	0	0	0	1	0	0	0	0	0	0	0	0		0	0	11	1		2	1	1	3	0	0		3
ZY010000232150		普通型	73	1	88	140	1	0	0	1	0	1	0	0	0	0	0	0	0	1	1	0	0	1	0	0	1	0	1	0	0	0	0	0	0	0	1	0	14	0	1		1	1	2	0	1		2
ZY010000232151		重型	56	1	77	136	1	0	0	1	0	0	0	0	0	0	0	0	0	1	1	0	0	0	0	0	0	0	0	0	0	0	0	0	0		0	0	13	0			1	1	3	0	0		3
ZY010000232152	死亡	重型	64	1	72	108	1	0	0	0	0	0	0	0	0	0	0	0	0	1	1	0	0	0	0	0	0	0	0	0	0	0	0	0	0		0	0	8	1		2	1	1	3	1	1		1
ZY010000232153		重型	46	1	82	118	1	0	0	1	0	0	0	0	0	0	0	0	0	1	1	0	0	0	0	0	1	0	0	0	0	0	0	0	0		0	0	13	0
ZY010000232154		轻型	62	0	68	121	1	0	1	0	0	0	0	0	0	0	0	0	0	1	1	0	0	0	0	0	0	0	0	0	0	0	0	0	0		0	0	15	0			1	1	2	0	0		3
ZY010000232155	死亡	重型	33	0	79	109	1	0	0	0	0	0	0	0	0	0	0	0	0	1	1	0	0	0	0	0	0	0	0	0	0	0	0	0	0		0	0	33	1
ZY010000232156		重型	39	1	74	130	1	0	0	0	0	0	0	0	0	0	0	0	0	1	1	0	0	0	0	0	0	0	0	0	0	0	0	0	0		0	0	24	0			1	0	3	0	0		3
ZY010000232157	死亡	危重型	76	1	83	139	1	0	0	1	0	1	0	1	1	0	0	0	0	1	1	0	1	1	0	0	1	0	0	0	0	0	0	0	0		0	0	1	1
ZY010000232158		重型	65	1	74	130	1	0	1	0	0	0	0	0	0	0	0	0	0	1	1	0	0	0	0	0	1	0	0	0	0	0	0	0	0		0	0	17	0			2	1	3	0	0		3
ZY010000232159	死亡	重型	71	1	71	126	1	0	0	1	0	0	0	0	0	0	0	0	0	1	1	0	0	0	0	0	1	0	0	0	0	0	0	0	0		0	0	9	1
ZY010000232160		重型	57	0	79	109	1	0	0	0	0	0	0	0	0	0	0	0	0	1	1	0	0	0	0	0	0	0	0	0	0	0	1	0	0		0	0	12	0			2	1	2	0	0	0	3
ZY010000232161		普通型	42	0	78	120	1	0	0	0	0	0	0	0	0	0	0	0	0	1	1	0	0	0	0	0	0	0	0	0	0	0	0	0	0		0	0	14	0		2	2	1	2	0	0		2
ZY010000232162		普通型	61	0	94	138	1	0	0	0	0	0	0	0	0	0	0	0	0	0	0	0	0	0	0	1	0	0	0	0	1	0	0	0	0		0	0	17	0			2	1	3	0	0		1
ZY010000232163		普通型	38	0	93	139	1	0	0	0	0	0	0	0	0	0	0	0	0	1	1	0	0	0	0	0	0	0	0	0	0	0	0	0	0		0	0	14	0			2	1	2	1	0		2
ZY010000232164		普通型	71	0	71	124	1	0	1	1	0	1	0	0	0	0	0	0	0	0	0	0	0	1	0	0	0	0	1	0	0	0	0	0	0		0	0	13	0			1	1	3	0	0		3
ZY010000232165		普通型	44	1	68	132	1	0	0	0	0	0	0	0	0	0	0	0	0	1	0	0	0	0	0	0	0	0	0	0	1	0	0	0	0		0	0	11	0			1	1	3	0	1		2
ZY010000232166		普通型	58	0	82	136	1	0	0	0	0	0	0	0	0	0	0	0	0	1	1	0	0	0	0	0	0	0	0	0	0	0	0	0	0		0	0	14	0			2	1	3	1	0		2
ZY010000232167		普通型	66	0	94	138	1	0	0	0	0	0	0	0	0	0	0	0	0	1	1	0	0	1	0	0	0	0	0	0	0	0	0	0	0		0	0	14	0			2	1	3	1	1		2
ZY010000232168		普通型	54	0	80	137	0	0	0	0	0	0	0	0	0	0	0	0	0	1	1	0	1	0	0	0	1	0	0	0	0	0	0	0	0		0	0	14	0		2	2	1	3	1	0		2
ZY010000232169		普通型	43	0	94	138	0	0	0	0	0	0	0	0	0	0	0	0	0	1	1	0	0	0	0	0	1	0	0	0	0	0	0	0	0		0	0	14	0			1	0	3	0	0		1
ZY010000232170		普通型	68	0	82	122	0	0	0	1	0	0	0	0	0	0	0	0	0	1	1	0	0	0	0	0	0	0	0	0	0	0	0	0	0		0	0	14	0		2	2	1	3	1	0		3
ZY010000232171		普通型	89	0	75	130	0	0	0	1	0	0	0	0	0	0	0	0	0	0	1	0	0	0	0	0	1	0	0	0	0	0	0	0	0		0	0	14	0			1	1	2	0	0		3
ZY010000232172	死亡	普通型	67	0	99	162	1	0	0	0	0	0	0	0	0	0	0	0	0	1	0	0	1	0	0	0	1	0	0	0	0	0	0	0	0		0	0	4	1		3	1	1	3	0	1		3
ZY010000232173		普通型	83	0	95	138	1	0	1	1	0	1	1	0	0	0	0	0	0	1	1	0	0	0	0	0	0	0	0	0	0	0	0	0	0		0	0	16	0			1	1	2	0	0		3
ZY010000232174	死亡	普通型	82	1	82	136	0	0	0	0	0	0	0	0	0	0	0	0	0	1	1	0	0	0	0	0	1	0	0	0	0	0	0	0	0		0	0	15	1
ZY010000232175		轻型	69	1	61	98	1	0	1	0	0	0	0	0	0	0	0	0	0	1	0	0	0	0	0	0	0	1	0	0	0	0	0	0	0		0	0	81	0		2	1	1	3	0	0		3
1625894		重型	45	1	120	89	0	0	0	0	0	0	0	0	0	1	0	0	0	1	0	0	0	1	0	0	0	0	0	0	1	1	0	0	0		0	0	41	0		1	1	0	1	0	0	1	2
769453	死亡	危重型	69	0			0	0	0	0	0	0	0	0	0	0	0	0	0	0	0	0	0	0	0	0	0	0	0	0	0	0	0	0	0		0	0	5	1
ZY010001404068	死亡	危重型	70	0			0	0	0	0	0	1	0	0	0	0	0	0	0	1	1	0	1	0	0	1	0	0	0	0	0	0	1	0	0		0	0	50	1		2	2	1	3	1	0	0	1
ZY010001404069		轻型	61	1			0	0	0	0	0	0	0	0	0	0	0	0	0	1	1	0	1	0	0	0	1	0	0	0	0	0	0	0	0		0	0	14	0		2	1	0	3	0	0	0	1
6426619		重型	63	1	112	68	1	1	0	1	0	0	0	0	0	0	0	0	0	0	1	0	0	1	0	0	1	0	0	0	0	0	0	0	0	2	1	0	59	0	2	2	2	1	3	1	0	0	3
453269		普通型	33	0			0	0	0	0	0	0	0	0	0	0	0	0	0	1	0	0	0	0	0	0	0	0	0	0	0	0	0	0	0		0	0	21	0		1	2	1	3	1	0	0	1
30457		普通型	86	0	198	88	0	0	0	0	0	0	0	0	0	0	0	0	0	1	0	0	0	1	0	0	1	0	1	0	0	0	0	0	0		0	0	12	0		2	1	1	2	0	0	0	1
74516		普通型	34	1	124	75	1	0	0	0	0	0	0	0	0	0	0	0	0	0	0	0	0	0	0	0	0	0	0	0	0	0	0	0	0		0	0	15	0		2	1	1	3	1	1	0	1
74517		普通型	27	0	113	80	0	0	0	0	0	0	0	0	0	0	0	0	0	1	1	0	0	0	0	0	0	0	0	0	0	0	0	0	0		0	0	15	0		2	2	1	3	1	0	0	1
1625897		重型	35	1			0	0	0	0	0	0	0	0	0	0	0	0	0	1	1	0	0	1	0	0	0	0	0	0	0	0	0	0	0		0	0	3	0
00421693		轻型	53	1	80	120	0	0	0	0	0	0	0	0	0	0	0	0	0	1	1	0	1	1	0	0	0	0	0	0	0	0	0	0	0		0	0	36	0
00421694		普通型	55	1	80	120	0	0	0	0	0	0	0	0	0	0	0	0	0	1	1	0	0	0	0	1	0	0	0	0	0	0	0	0	0		0	0	23	0
74519	死亡	危重型	74	0	115	75	0	0	0	1	0	0	0	0	0	0	0	0	0	1	1	0	0	0	0	0	0	0	0	0	0	0	0	0	0		0	0	11	1		1	2	0	2	0	0	0	2
1625899		重型	41	1	159	92	0	0	0	0	0	0	0	0	0	1	0	1	0	1	0	0	0	0	0	0	0	0	0	0	0	0	1	1	0		0	0	34	0		2	1	1	3	1	0		3
ZY010000232176	死亡	重型	72	0	82	140	1	0	0	1	0	0	0	0	0	0	0	0	0	1	1	0	0	0	0	0	0	0	0	0	0	0	0	0	0		0	0	13	1		2	1	1	3	0	0		3
ZY010000232177	死亡	危重型	70	0	83	131	1	0	0	1	0	0	0	0	0	0	1	0	0	1	1	0	0	0	0	0	1	0	0	0	0	0	0	0	0		0	0	13	1			1	1	3	0	0		3
841458-2		重型	42	1	130	75	0	0	0	0	0	0	0	0	0	0	0	0	0	1	0	0	1	0	0	1	0	0	0	0	0	0	0	1	0		0	0	18	0		2	1	0	3	1	0	0	2
808522-1		轻型	27	0	130	75	0	0	0	0	0	0	0	0	0	0	0	0	0	1	0	0	1	0	0	1	0	0	0	0	0	0	0	1	0		0	0	14	0		2	2	1	3	1	0	0	2
787616-1		普通型	68	1			0	0	0	0	0	0	0	0	0	0	0	0	0	0	0	0	0	0	0	0	0	0	0	0	0	0	0	0	0		0	0	41	0		2	2	1	3	0	0	0	1
376615-1		普通型	68	1	160	100	1	0	1	1	0	0	0	0	0	0	0	0	0	0	1	0	0	1	0	0	1	0	0	0	0	0	0	0	0		0	0	18	0		2	2	1	3	1	0	0	2
1021541-28	死亡	普通型	91	1	120	70	0	0	0	0	0	0	0	1	0	0	0	0	0	0	1	0	0	0	0	0	1	0	0	0	0	0	0	0	0	5	1	0	11	1	3
1343699-2		轻型	40	0	119	67	0	0	0	0	0	0	0	0	0	0	0	0	0	1	1	0	0	0	0	0	0	0	0	0	0	0	0	0	0		0	0	14	0
386066-7		重型	57	0	138	77	0	0	0	0	0	0	0	0	0	0	0	0	0	1	1	0	0	1	0	0	1	0	0	0	0	0	1	0	0		0	0	24	0		2	1	0	2	0	0	0	3
1343228-1		普通型	65	0	132	89	0	0	0	1	0	0	0	0	0	0	0	0	0	0	1	0	0	0	0	0	0	0	0	0	0	0	0	0	0		0	0	9	0		1	1	1	2	0	0	0	1
1949256-1		普通型	66	0	130	80	0	0	0	0	0	0	0	0	0	0	0	0	0	1	1	0	0	1	0	0	0	0	0	1	0	0	0	0	0		0	0	4	0		2	2	1	3	1	0	0	2
769457		普通型	56	0			0	0	0	0	0	0	0	0	0	0	0	0	0	0	0	0	0	0	0	0	0	0	0	0	0	0	0	0	0		0	0	15	0
ZY010000232179		普通型	76	0	78	132	0	0	1	1	0	0	0	0	0	0	0	0	0	1	1	0	0	0	0	0	0	0	0	0	0	0	0	0	0		0	0	59	0
ZY010000232180		普通型	61	0	68	108	1	0	0	0	0	0	0	0	0	0	0	0	0	1	1	0	0	1	0	0	1	0	0	0	0	0	0	0	0		0	0	23	0			1	1	3	0	0		3
ZY010001404087		危重型	51	0			0	0	0	0	0	0	0	0	0	0	0	0	0	1	1	0	0	0	0	0	1	0	0	0	0	0	0	0	0		0	0	47	0			2	1	1	0	1	1	3
ZY010001404085		重型	49	1			0	0	0	0	0	0	0	0	0	0	0	0	0	0	0	0	0	1	0	0	0	0	0	1	0	0	0	1	1		0	1	17	0		2	2	1	3	1	0	0	1
ZY010001404089	死亡	危重型	66	1			0	0	0	0	0	0	0	0	0	0	0	0	0	0	1	0	0	0	0	0	1	0	0	0	0	0	0	0	0		0	0	8	1		3	2	1	3	0	0	0	3
ZY010000232181		普通型	54	0	77	121	1	0	0	0	0	1	0	0	0	0	0	0	0	1	1	0	0	0	0	0	1	0	0	0	0	0	0	0	0		0	0	27	0
118003043		轻型	21	0	116	74	0	0	0	0	0	0	0	0	0	0	0	0	0	0	0	0	0	0	0	0	0	0	0	0	0	0	0	0	0		0	0	0	0		2	2	1	3	0	0	0	1
74534		普通型	42	1	117	85	1	0	0	0	0	0	0	0	0	0	0	0	0	0	0	0	0	0	0	0	0	0	0	0	0	0	0	0	0		0	0	20	0		1	2	0	3	1	1	0	1
ZY010000232182		普通型	57	1	69	132	1	0	0	1	0	0	0	0	0	0	0	0	0	1	1	0	0	0	0	0	1	0	0	0	0	0	0	0	0		0	0	18	0
ZY010000232183	死亡	普通型	52	0	79	137	1	0	0	1	0	0	0	0	0	0	0	0	0	1	0	0	0	0	0	0	0	1	0	0	0	0	0	0	0		0	0	11	1		2	2	1	3	0	0		2
ZY010000232184		普通型	27	1	69	132	1	0	0	0	0	0	0	0	0	0	0	0	0	1	1	0	0	0	0	0	0	0	0	0	0	0	0	0	0		0	0	13	0		2	2	1	3	0	0		3
74536		普通型	57	1	120	70	1	0	0	1	0	0	0	0	0	0	0	0	0	1	1	0	0	1	0	1	0	0	0	0	0	0	1	0	0		0	0	22	0		2	2	1	3	0	1	0	1
80847	死亡	危重型	66	1			0	1	1	1	0	0	0	0	0	0	0	0	0	1	0	0	0	0	0	0	0	0	0	0	1	0	0	0	1	5	1	0	46	1	3	2	1	0	1
00421703		轻型	51	0	100	160	0	0	0	0	0	0	0	0	0	0	1	0	0	1	1	0	0	1	0	0	0	0	0	0	0	0	0	0	0		0	0	20	0
453807		普通型	52	1	139	91	0	0	0	0	0	0	0	0	0	0	0	0	0	1	0	0	0	0	0	0	1	0	0	0	0	0	0	1	0		0	0	30	0		3	2	1	3	1	0	0	1
80850	治愈	轻型	73	1			0	0	1	1	1	0	0	1	0	0	0	0	0	0	1	0	0	1	0	0	0	0	0	0	0	0	0	0	0	5	1	0	12	0	3	1	1	1	3	1	0	0	1
6426634	死亡	普通型	84	1	124	65	0	0	0	0	0	1	0	0	0	0	0	0	0	1	1	0	0	0	0	1	1	0	0	0	0	0	0	1	0	2	1	1	29	1	2	2	2	1	3	0	0	0	3
6426636	死亡	普通型	90	0	140	70	0	0	0	0	0	1	0	0	0	0	0	0	0	1	1	0	0	0	0	0	1	1	1	0	0	0	0	0	0		0	0	6	1
00421705		普通型	67	1	82	158	0	0	0	0	0	0	0	0	0	0	0	0	0	1	1	0	0	1	0	0	0	0	0	0	0	0	0	0	0		0	1	8	0
769464		轻型	48	0	131	79	0	0	0	0	0	0	0	0	0	0	0	0	0	0	0	0	0	0	0	0	0	0	0	0	0	0	0	0	0		0	0	26	0
00421704		普通型	55	0	78	123	0	0	0	0	0	0	0	0	0	0	0	0	0	0	1	0	0	0	0	0	1	0	0	0	0	0	0	0	0		0	0	35	0
80859	治愈	轻型	53	0			0	0	0	0	0	0	0	0	0	0	0	0	0	0	0	0	0	0	0	1	0	0	0	0	0	0	0	0	0		0	0	24	0		2	2	1	3	1	0
163068		普通型	56	0	150	90	1	0	0	0	0	0	0	0	0	0	0	0	0	1	1	0	1	0	0	0	0	0	0	0	0	0	0	0	0		0	0	20	0		1	1	1	3	1	0	0	1
34093-1		普通型	67	0	110	70	0	0	0	0	0	0	0	0	0	0	0	0	0	0	0	0	0	0	0	0	0	0	0	0	0	0	0	0	0		0	0	68	0
34101-2		普通型	60	1	110	70	0	0	0	0	0	0	0	0	0	0	0	0	0	0	0	0	0	0	0	0	0	0	0	0	0	0	0	0	0		0	0	67	0
6426644		重型	39	1	120	70	0	0	0	0	0	0	0	0	0	0	0	0	0	1	1	0	1	1	0	0	0	0	0	0	0	0	0	0	0		0	0	16	0
ZY010001404138	死亡	轻型	89	1			0	0	0	0	0	1	0	0	0	0	0	0	0	1	1	0	0	0	0	0	1	0	0	0	0	0	0	0	0		0	0	9	1			2	1	1	1	0
3226	其他	普通型	89	1	130	70	0	0	1	1	0	1	0	1	0	0	0	0	0	0	0	0	0	1	0	1	1	0	0	0	0	0	0	1	0	4	1	0	50	0	3	2	2	0	2	1	0	0	1
30468		普通型	60	0	120	70	0	0	0	0	0	0	0	0	0	0	0	0	0	0	0	0	0	0	0	0	0	0	0	0	0	0	0	0	0		0	0	18	0		1	1	1	3	0	0	0	1
34105-2		轻型	51	0	120	70	0	0	0	0	0	0	0	0	0	0	0	0	0	0	0	0	0	0	0	0	0	0	0	0	0	0	0	0	0		0	0	68	0
34108-2		轻型	62	0	110	70	0	0	0	0	0	0	0	0	0	0	0	0	0	0	0	0	0	0	0	0	0	0	0	0	0	0	0	0	0		0	0	81	0
3229	死亡	重型	91	0	124	73	0	0	1	1	0	0	0	0	0	0	0	0	0	0	1	0	0	0	0	0	1	0	0	0	0	1	0	1	0	2	1	1	7	1	2		1	1	2	1	0	0	3
3234	好转	重型	67	1	135	78	0	0	1	1	0	0	0	0	0	1	0	1	0	0	1	0	0	1	0	0	1	0	0	0	0	0	0	1	0	4	1	0	50	0	3	2	2	1	2	1	0	0	1
30472		普通型	66	0	120	70	0	0	0	0	0	0	0	0	0	0	0	0	0	0	0	0	0	0	0	0	0	0	0	0	0	0	0	0	0		0	0	19	0			2	1	3	0	0	0	1
00421718	死亡	普通型	73	1	73	101	0	0	0	0	0	0	0	0	0	0	0	0	0	1	1	0	0	1	0	0	0	0	1	0	0	0	0	0	0		0	0	9	1
00421719		普通型	85	0	60	120	0	0	0	1	0	0	0	0	0	1	0	0	0	0	1	0	0	1	0	0	0	0	1	0	0	0	0	0	0		0	0	13	0
769469		重型	64	1			0	0	0	0	0	0	0	0	0	0	0	0	0	0	0	0	0	0	0	0	0	0	0	0	0	0	0	0	0		0	0	27	0
30475		普通型	62	0	120	70	0	0	1	1	0	1	0	0	0	0	1	0	0	0	0	0	0	0	0	0	0	0	0	0	0	0	0	0	0		0	0	56	0		1	2	1	3	1	0	0	1
6426653		普通型	32	1	146	70	0	0	0	0	0	0	0	0	0	0	0	0	0	1	0	0	0	1	0	0	0	0	0	0	0	0	0	0	0		0	0	13	0
6426654		重型	65	1	128	78	0	0	0	1	0	0	0	0	0	0	0	0	0	1	1	0	1	1	0	0	0	0	0	0	1	0	0	0	0		0	0	53	0		3	2	1	3	0	1	0	3
454106	死亡	重型	85	1	124	73	0	0	0	0	0	1	0	0	0	0	0	0	0	0	0	0	0	1	0	0	0	0	0	0	0	0	0	1	0	0	1	1	13	1	1	2	2	0	3	1	0	0	2
1625927		普通型	49	1	116	89	1	1	0	1	1	0	0	0	0	0	0	0	0	0	0	0	0	0	0	0	0	0	0	0	0	0	0	0	0		0	0	64	0		1	1	0	3	1	1	0	2
ZY010001404155		轻型	71	1			0	0	0	0	0	0	0	0	0	0	0	1	0	0	0	0	0	0	0	0	0	0	0	0	0	0	0	0	0		0	0	48	0		2	2	1	3	1	0	0	2
825398		轻型	44	0	125	66	0	0	0	0	0	0	0	0	0	0	0	0	0	0	1	0	0	1	0	0	0	0	0	0	0	0	0	0	0		0	0	29	0		1	2	1	3	1	0	0	2
454107	死亡	重型	83	0	125	70	0	0	0	0	0	0	0	0	0	0	0	1	0	0	0	0	0	0	0	0	0	0	0	0	1	0	0	0	1	5	1	0	14	1	3	2	2	1	2	1	0	0	2
34120-2		普通型	51	1	123	81	0	0	0	1	0	0	0	0	0	0	0	0	0	0	0	0	0	0	0	0	0	0	0	0	0	0	0	0	0		0	0	40	0
6909433		重型	31	0			0	0	0	0	0	0	0	0	0	0	0	0	0	1	1	0	0	0	1	0	1	0	0	0	0	0	1	1	0		0	0	15	0		2	2	1	3	1	0	0	1
30479		重型	40	0			0	0	0	0	0	0	0	0	0	0	1	0	0	1	1	0	0	0	0	0	0	0	0	0	0	0	0	0	0		0	0	25	0		1	2	1	3	1	1	0
769473		普通型	34	0			0	0	0	0	0	0	0	0	0	0	0	0	0	0	0	0	0	0	0	0	0	0	0	0	0	0	0	0	0		0	0	24	0
30477		普通型	57	0	110	70	0	0	0	0	0	0	0	0	0	0	0	0	0	0	0	0	0	0	0	0	0	0	0	0	0	0	0	0	0		0	0	24	0			1	1	3	1	0	0	1
6426660	死亡	普通型	75	1	115	60	0	0	0	1	0	1	1	0	0	0	0	0	0	0	1	0	0	1	0	0	0	0	0	1	0	0	1	0	0	3	1	0	30	1	2	2	1	0	3	0	0
ZY010000232222		普通型	64	0	65	134	1	0	0	0	0	0	0	0	0	0	0	0	0	1	1	0	0	0	0	0	0	0	0	0	0	0	0	0	0		0	0	24	0		1	1	1	3	0	0		1
00421735		普通型	34	0	75	120	0	0	0	0	0	0	0	0	0	0	0	0	0	1	1	0	0	1	0	0	1	0	1	0	1	0	0	0	0		0	0	27	0
305653981		普通型	56	1	120	78	0	0	0	0	0	0	0	0	0	0	0	0	0	0	0	0	0	0	0	0	0	0	0	0	0	0	0	0	0		0	0	0	0			2	1	3	1	0	0	1
353538791		轻型	49	1	108	68	0	0	0	0	0	0	0	0	0	0	0	0	0	0	0	0	0	0	0	0	0	0	0	0	0	0	0	0	0		0	0	0	0		2	1	1	3	1	0	0	1
6426663		重型	69	1	116	70	0	0	0	0	0	0	0	0	0	0	0	0	0	1	1	0	1	1	0	0	0	0	1	1	0	0	0	0	0		0	0	26	0
ZY010050403992		普通型	50	0			0	0	0	0	0	0	0	0	0	0	0	0	0	1	1	0	0	1	0	0	0	0	0	1	0	0	0	0	0		0	0	12	0		2	2	0	3	0	0	0	1
00421736		普通型	67	0			0	0	0	0	0	0	0	0	0	0	0	0	0	0	0	0	0	0	0	0	1	0	0	0	0	0	0	0	0		0	0	16	0
6909987		重型	70	0	125	72	0	0	0	1	0	1	0	0	0	0	0	0	0	1	1	0	0	1	0	0	0	0	0	0	0	0	1	0	0		0	0	36	0		1	2	1	3	1	0	0	2
ZY010050403995		普通型	33	1	128	78	0	0	0	0	0	0	0	0	0	0	0	0	0	0	1	0	0	0	0	0	0	0	1	0	1	0	1	0	0		0	0	18	0		1	2	1	3	1	0	0	1
30483		普通型	51	0	130	70	0	0	0	0	0	0	0	0	0	0	0	0	0	0	0	0	0	0	0	0	0	0	0	0	0	0	0	0	0		0	0	18	0		1	2	1	3	1	0	0	1
ZY010050403997		普通型	50	0			0	0	0	0	0	0	0	0	0	0	0	0	0	0	1	0	0	1	0	0	0	0	1	0	0	0	0	0	0		0	0	23	0			2	1	3	1	0	0	1
80877	治愈	轻型	76	1			0	0	0	0	0	0	0	1	0	0	0	0	0	0	1	0	0	0	0	0	0	0	0	0	0	0	0	0	0		0	0	41	0		2	2	1	3	0	0	0	1
00421740		普通型	67	0	69	119	0	0	0	0	0	0	0	0	0	0	0	0	0	1	0	0	1	0	0	0	0	0	0	1	1	0	0	0	0		0	0	26	0
353518931		普通型	25	1	120	70	0	0	0	0	0	0	0	0	0	0	0	0	0	0	0	0	0	0	0	0	0	0	0	0	0	0	0	0	0		0	0	0	0			2	1	3	1	0
00421738		普通型	51	1	70	120	0	0	0	0	0	0	0	0	0	0	0	0	0	1	1	0	0	0	0	0	0	0	0	0	0	0	0	0	0		0	0	11	0
00421742		轻型	63	1	64	115	0	0	0	1	0	1	0	0	0	0	0	0	0	1	1	0	0	0	0	0	0	0	0	0	0	0	0	0	0		0	0	14	0
338167283		危重型	63	0	156	85	0	0	0	0	0	0	0	0	0	0	0	0	0	0	0	0	0	0	0	0	0	0	0	0	0	0	0	0	0		0	0	0	0		2	2	1	3	1	0	0	1
3252	好转	普通型	85	1	120	70	0	1	1	1	0	1	0	1	0	1	1	0	0	1	1	1	0	1	0	0	0	0	0	1	0	0	0	1	0	4	1	0	50	0	3	1	2	1	3	0	0	0	3
A447662111		轻型	61	0	118	77	0	0	0	0	0	0	0	0	0	0	0	0	0	0	0	0	0	0	0	0	0	0	0	0	0	0	0	0	0		0	0	0	0		1	1	1	3	1	0	0	1
A689079201		普通型	61	1	100	77	0	0	0	0	0	0	0	0	0	0	0	0	0	0	0	0	0	0	0	0	0	0	0	0	0	0	0	0	0		0	0	0	0		1	1	1	3	0	0	0	1
30480		普通型	72	1	130	70	0	0	0	0	0	0	0	0	0	0	0	0	0	0	0	0	0	0	0	0	0	0	0	0	0	0	0	0	0		0	0	7	0		2	2	1	3	0	0
30478		普通型	56	0	130	70	0	0	0	0	0	0	0	0	0	0	0	0	0	0	0	0	0	0	0	0	0	0	0	0	0	0	0	0	0		0	0	6	0			2	1	3	0	0	1	1
825437		普通型	33	1	118	83	0	0	0	0	0	0	0	0	0	0	0	0	0	1	1	0	0	0	0	0	0	0	0	0	0	0	0	0	0		0	0	14	0		1	2	1	3	1	0	0	1
826230		普通型	42	1	124	78	0	0	0	0	0	0	0	0	0	0	0	0	0	1	0	0	0	0	0	1	0	0	0	0	0	0	0	0	0		0	0	35	0		1	2	1	3	1	0	0	1
78111-1		普通型	51	1	96	61	0	0	0	0	0	0	0	0	0	0	0	0	0	0	0	0	0	0	0	0	0	0	0	0	0	0	0	0	0		0	0	11	0							0	0
78121-1		普通型	64	0	130	67	0	0	0	0	0	0	0	0	0	0	0	0	0	0	0	0	0	0	0	0	0	0	0	0	0	0	0	0	0		0	0	33	0							0	0
30484		普通型	35	0	130	70	0	0	0	0	0	0	0	0	0	0	0	0	0	0	0	0	0	0	0	0	0	0	0	0	0	0	0	0	0		0	0	11	0		1	2	1	3	0	0	0	1
00421744		普通型	79	1	73	130	0	0	0	0	0	1	0	0	0	0	0	0	0	1	1	0	0	0	0	0	0	0	0	0	0	0	0	0	0		0	0	11	0
00421746		轻型	61	0			0	0	1	0	1	0	0	0	0	0	0	0	0	1	0	0	0	1	0	0	0	0	1	0	0	0	0	0	0		0	0	17	0
769476		轻型	43	1			0	0	0	0	0	0	0	0	0	0	0	0	0	0	0	0	0	0	0	0	0	0	0	0	0	0	0	0	0		0	0	17	0
00421748	死亡	普通型	67	1	86	140	0	0	1	0	0	0	1	0	0	0	0	0	0	1	0	0	0	1	0	0	0	0	0	0	0	0	0	1	0		0	0	14	1
74616		普通型	45	0	125	70	0	0	0	0	0	0	0	0	0	0	0	0	0	1	1	0	0	0	1	1	0	0	0	0	0	0	1	0	0		0	0	19	0		1	1	0	3	1	0	0	1
2020001216		普通型	34	0	120	70	0	0	0	0	0	0	0	0	0	0	0	0	0	0	1	0	0	0	0	0	0	0	0	0	0	0	0	0	0		0	0	11	0		2	2	1	3			0	1
74618		普通型	63	0	110	70	0	0	0	0	0	0	0	0	0	0	0	0	0	1	1	0	0	1	0	0	0	0	0	0	0	0	0	0	0		0	0	22	0		1	2	1	3	1	0	0	1
3256	其他	普通型	60	0	130	78	0	0	0	0	0	0	0	0	0	0	0	0	0	1	0	0	0	0	0	0	0	0	0	0	0	0	0	0	0		0	0	6	0			2	1	3	1	0	0	1
00421753	死亡	普通型	67	0	85	140	0	0	1	1	0	0	0	0	0	0	0	0	0	1	1	0	0	1	0	0	0	0	0	0	0	0	0	0	0		0	0	29	1
9042037153		普通型	63	0	102	59	0	0	0	0	0	0	0	0	0	0	0	0	0	0	0	0	0	0	0	0	0	0	0	0	0	0	0	0	0		0	0	0	0			1	1	3	1	0	0	1
9016867581		普通型	37	0	115	74	0	0	0	0	0	0	0	0	0	0	0	0	0	0	0	0	0	0	0	0	0	0	0	0	0	0	0	0	0		0	0	0	0		1	1	1	3	1	0	0	1
00421752		普通型	58	1	70	120	0	0	0	1	0	0	0	0	0	0	0	0	0	1	0	0	0	1	0	0	0	0	0	0	0	0	0	1	0		0	0	15	0
ZY010001404201		轻型	65	1			0	0	0	0	0	0	0	0	0	0	0	0	0	0	0	0	0	1	0	0	0	0	0	0	0	0	0	0	0	2	1	1	13	0	2		1	1	1	0	0	0	1
2020001217		普通型	34	0	118	68	0	0	0	0	0	0	0	0	0	0	0	0	0	0	1	0	0	0	0	0	0	0	0	0	0	0	0	0	0		0	0	11	0		2	2	1	2			0	1
30487		重型	51	1	120	70	0	0	0	0	0	0	0	0	0	0	0	0	0	0	0	0	0	0	0	0	0	0	0	0	0	0	0	0	0		0	0	13	0			2	1	3	1	1	0	1
30486		重型	52	0	110	70	0	0	0	0	0	0	0	0	0	0	0	0	0	0	0	0	0	0	0	0	0	0	0	0	0	0	0	0	0		0	0	13	0			2	1	3	1	0	0	1
ZY010001404209		轻型	38	1			0	0	0	0	0	0	0	0	0	0	1	0	0	0	1	0	0	1	0	0	0	0	0	0	0	0	0	0	0		0	0	13	0		2	2	1	3	1	1	0	1
ZY010001404212		轻型	23	0			0	0	0	0	0	0	0	0	0	0	0	0	0	1	0	0	0	0	0	0	0	0	0	0	0	0	0	0	0		0	0	3	0		1	2	1	3	1	0	0	1
80882	好转	重型	49	1			0	0	0	1	0	0	0	0	0	0	0	0	0	1	1	0	0	0	0	0	0	0	0	0	0	0	0	0	0		0	0	5	0		2	2	1	3	1	1	0	1
ZY010050404005	死亡	重型	63	1	127	80	0	0	0	0	0	0	0	0	0	0	0	0	0	1	1	0	0	0	0	1	1	0	0	0	0	0	1	0	0		0	0	9	1		2	1	1	3	0	1	0	3
ZY010001404219		轻型	58	1			0	0	0	0	0	0	0	0	0	0	0	0	0	0	1	0	0	1	0	0	0	0	0	0	0	0	0	0	0		0	0	6	0		2	2	1	3	1	0	0	1
ZY010001404172		重型	77	0			0	0	0	0	0	0	0	0	0	0	0	0	0	1	1	0	0	0	0	0	1	0	0	0	1	0	0	0	0		0	0	15	0		1	1	0	2	0	0	0	2
30492		轻型	67	0	156	85	0	0	0	1	0	0	0	0	0	1	0	0	0	0	0	0	0	0	0	0	0	0	0	0	0	0	0	0	0		0	0	18	0		1	1	1	3	0	0	0	2
1625955	死亡	重型	91	1	110	60	0	0	0	0	0	1	0	1	0	0	0	0	0	1	1	0	0	1	0	0	1	0	0	0	0	0	0	0	0	2	1	0	36	1	2	2	2	1	2	0	0	0	3
801526		普通型	3	0			0	0	0	0	0	0	0	0	0	0	0	0	0	1	1	0	0	0	0	0	0	0	0	1	0	0	0	0	0		0	0	16	0
30491		普通型	41	0	110	70	0	0	0	0	0	0	0	0	0	0	0	0	0	0	0	0	0	0	0	0	0	0	0	0	0	0	0	0	0		0	0	4	0			2	1	3	1	0	0	1
202001211131	死亡	危重型	71	1			0	0	0	1	0	1	0	0	0	0	0	0	0	0	0	0	0	1	0	0	1	0	0	1	1	1	0	0	0	1	1	0	11	1	1	2	1	1	3	0	0	0	3
30498		普通型	47	0	120	70	0	0	0	0	0	0	0	0	0	0	0	0	0	0	0	0	0	0	0	0	0	0	0	0	0	0	0	0	0		0	0	9	0		1	2	1	3	1	0	0	1
3260	好转	普通型	27	0	110	80	0	0	0	0	0	0	0	0	0	0	0	0	0	1	0	0	0	0	0	0	0	0	0	0	0	0	0	0	0		0	0	24	0		2	2	1	3	1	0	0	1
1625961	死亡	危重型	82	1	122	60	0	0	1	0	0	1	0	0	0	0	0	1	0	1	1	0	0	0	0	0	0	0	0	0	0	0	0	0	0	5	1	0	28	1	3	2	2	1	1	0	0
202001211133	死亡	危重型	81	0			0	0	0	1	0	0	0	0	0	0	0	0	0	1	0	0	0	0	0	0	1	0	0	0	0	0	0	0	0	2	1	0	19	1	2	3	1	1	3	0	0	0	3
163088		重型	64	0	142	78	0	0	0	1	0	0	0	0	0	0	0	0	0	0	0	0	0	1	0	0	1	0	1	1	0	0	1	0	0		0	0	23	0		2	2	1	3	1	1	0	2
826148		重型	58	1	108	85	0	0	0	0	0	0	0	0	0	0	0	0	1	1	0	0	0	0	0	0	0	0	0	0	0	0	0	0	0		0	0	34	0		2	2	1	3	1	0	0	1
826243		重型	58	0	120	68	0	0	0	0	0	0	0	0	0	0	0	0	1	1	0	0	0	0	1	0	0	0	0	0	0	0	0	0	0		0	0	33	0		1	2	1	3	1	0	0	1
1625962	死亡	危重型	80	0	125	69	0	0	0	1	0	0	0	0	0	0	0	1	0	1	1	0	0	1	0	0	1	0	0	0	1	0	0	1	0		0	0	33	1		3	2	1	3
3261	治愈	普通型	38	0	134	85	0	0	0	0	0	0	0	0	0	0	0	0	0	1	0	0	0	1	0	0	0	0	0	0	0	0	1	0	0		0	0	25	0		1	2	1	3	1	0	0	1
1625963	死亡	普通型	51	1	161	91	0	0	1	1	0	0	0	0	0	1	0	0	0	1	1	0	0	0	0	0	1	0	0	1	0	0	0	0	0	1	1	0	20	1	1		1	1	1	0	0	0	1
74633		普通型	62	1	130	73	0	0	1	0	0	0	0	0	0	0	0	0	0	0	0	0	0	0	0	0	0	0	0	0	0	0	0	0	0		0	0	19	0		2	2	1	3	1	0	0	1
ZY010000232223		普通型	51	0	76	128	1	0	0	1	0	0	0	0	0	0	0	0	0	0	0	0	0	0	0	0	1	0	0	0	0	0	1	0	0		0	0	9	0
ZY010001404216		危重型	63	1			0	0	0	0	0	0	0	0	0	0	0	0	0	1	1	0	0	0	0	0	0	1	1	0	0	0	0	0	0		0	0	19	0		3	1	1	3	0	0	0	1
00421769		普通型	58	0	100	160	0	0	0	1	0	0	0	0	0	0	0	0	0	0	0	0	0	0	0	0	0	0	0	1	0	0	1	0	0		0	0	35	0
6426671		重型	49	0	135	70	0	0	0	1	0	0	0	0	0	1	0	0	0	1	1	0	0	1	0	0	1	0	0	0	0	0	0	0	1		0	0	63	0		2	1	1	1	0	0	0	3
ZY010000232226		轻型	35	1	85	117	1	0	0	0	0	0	0	0	0	0	0	0	0	1	1	0	0	0	0	0	0	1	0	0	0	0	0	0	0		0	0	11	0		1	2	1	3	1	1		2
ZY010000232228		普通型	52	1	84	116	1	0	0	0	0	0	0	0	0	0	0	0	0	1	1	0	1	1	0	0	0	0	1	0	0	0	0	0	0		0	0	14	0			1	1	3	0	0		2
ZY010000232229		普通型	71	0	70	116	1	0	0	0	0	0	0	0	0	0	0	0	0	1	1	0	0	0	0	0	1	0	0	0	0	0	0	0	0		0	0	15	0
ZY010000232232		普通型	65	1	113	139	1	0	0	1	0	1	0	0	0	0	0	0	0	1	1	0	1	1	0	0	0	0	1	0	0	0	0	0	0		0	0	11	0		2	1	1	3	0	1		3
3262	治愈	普通型	58	0	108	77	0	0	0	0	0	0	0	0	0	0	0	0	0	1	0	0	0	1	0	0	1	0	0	0	0	0	0	0	0		0	0	17	0		2	2	1	3	1	0	0	1
1955004-1		普通型	56	1	140	94	0	0	0	0	1	0	0	0	0	0	0	0	0	1	1	0	0	1	0	0	0	0	1	0	0	0	1	1	0		0	0	12	0		1	1	0	3	1	0	0	3
1955115-1		重型	62	0	128	76	0	0	0	0	1	0	0	0	0	0	0	0	0	1	1	0	0	1	0	0	0	0	0	0	0	0	0	0	0		0	0	20	0		1	1	1	3	0	1	0	3
1954743-1		普通型	60	0	130	80	0	0	0	0	0	0	0	0	0	0	0	0	0	1	1	0	0	1	0	0	0	1	1	0	0	0	0	0	0		0	0	13	0		1	2	1	3	1	0	0	1
1344060-1		普通型	54	1	125	78	0	0	0	0	0	0	0	0	0	1	0	0	0	1	1	0	0	0	0	0	1	0	0	0	0	0	0	0	0		0	0	11	0		1	2	1	3	1	0	0	1
1344078-1		重型	53	0	128	89	0	0	0	0	0	0	0	0	0	0	0	0	0	1	1	0	1	1	0	0	0	0	0	0	0	0	0	0	0		0	0	7	0		2	2	1	3			0	1
1343894-1		普通型	57	0	125	72	0	0	0	0	0	0	0	0	0	0	0	0	0	1	1	0	0	1	0	0	0	0	0	1	1	0	1	1	0		0	0	8	0		3	2	1	2	0	0	0	1
1343634-1		普通型	39	0	109	81	0	0	0	0	0	0	0	0	0	0	0	0	0	1	1	0	1	1	0	0	0	0	1	0	0	0	1	1	0		0	0	7	0		2	1	1	3	1	0	0	1
1344057-1		重型	74	0	152	82	0	0	1	0	0	0	0	0	0	0	0	0	0	1	1	0	0	1	0	0	1	0	1	0	0	0	0	0	0		0	0	12	0		2	1	0	3	1	0	0	3
1344074-1		重型	50	1	129	85	0	0	0	0	0	0	0	0	0	0	0	0	0	1	1	0	1	0	0	0	1	0	0	0	0	0	0	0	0		0	0	15	0			2	1	3	0	0	0	3
1666158-1		普通型	64	0	103	75	0	0	1	1	0	0	0	0	0	0	0	0	0	1	1	0	0	1	0	0	0	0	1	0	0	0	0	0	0		0	0	13	0		2	2	1	3	0	0	0	3
1955041-1		普通型	35	1	121	69	1	0	0	0	0	0	0	0	0	1	1	0	0	1	1	0	0	1	0	0	0	0	1	0	0	0	1	1	0		0	0	7	0		1	2	1	3	1	1	0	3
1954597-1		重型	58	0	117	73	0	0	0	1	0	0	0	0	0	0	0	0	0	1	1	0	0	1	0	1	0	0	0	0	0	0	0	1	0		0	0	20	0		1	1	1	3	1	0	0	3
788229-1	死亡	危重型	80	1			0	0	0	0	0	0	0	0	0	0	0	0	0	0	0	0	0	0	0	0	0	0	0	0	0	0	0	0	0		0	0	12	1		3	1	1	2	0	0
1832930-1		重型	64	0	125	76	0	0	0	0	0	0	0	0	0	0	0	0	0	1	1	0	0	1	0	0	0	0	0	0	0	0	0	0	0		0	0	42	0		1	1	0	3	1	0	0	2
1955095-1		普通型	33	0	128	79	0	0	0	0	0	0	0	0	0	0	0	0	0	1	1	0	0	1	0	0	0	0	1	0	1	0	1	1	0		0	0	14	0		2	2	1	3	1	0	0	2
1344075-1		重型	66	1	128	92	0	0	0	0	0	0	0	0	0	0	0	0	0	1	1	0	0	0	0	0	1	0	0	0	0	0	0	0	0		0	0	9	0		2	2	1	3	0	1	0	2
1343725-1	死亡	危重型	81	1	116	59	0	0	1	1	0	1	0	0	0	0	0	0	0	1	1	0	0	0	0	0	1	0	1	0	0	0	0	0	0		0	0	6	1		1	1	0	3	1	0	0	2
1343854-1		重型	54	1	122	92	0	0	0	0	0	0	0	0	0	0	1	0	0	1	1	0	0	1	0	0	0	0	0	0	1	0	0	1	0		0	0	7	0			3	1	3	0	1	1	2
1343873-1		普通型	70	1	164	103	0	0	0	0	0	1	0	0	0	0	0	0	0	1	1	0	0	1	0	0	0	0	1	0	0	0	0	0	1		0	0	7	0		1	1	1	3	1	1	0	2
1343908-1		普通型	45	1	108	65	0	0	0	1	0	0	0	0	0	0	0	0	0	1	0	0	1	1	0	0	0	0	0	0	0	0	0	0	0		0	0	6	0		1	3	1	3	1	0	0	1
1343902-1		危重型	74	0	146	82	0	0	0	0	0	0	0	0	0	0	0	0	0	1	0	0	0	1	0	0	1	0	0	0	0	0	0	0	0		0	0	17	0		1	1	1	3	0	0	0	2
1344021-1	死亡	危重型	56	1			0	0	0	0	0	0	0	0	0	0	0	0	0	1	1	0	0	1	0	0	1	0	0	0	1	0	0	0	0		0	0	39	1			1	1	3	0	0	0	3
1343683-1		重型	67	0	122	92	0	0	0	1	0	0	0	0	0	0	0	0	0	1	1	0	0	1	0	0	0	0	0	0	0	0	0	1	0		0	0	12	0			2	1	3	1	1	0	1
1344043-1		普通型	63	0	163	94	0	0	0	1	0	0	1	0	0	0	0	0	0	1	0	0	0	0	0	0	1	0	0	1	0	0	1	0	0		0	0	15	0		2	1	1	3	0	1	0	2
1343740-1		普通型	61	0	108	72	0	0	0	1	0	0	0	0	0	0	0	0	0	1	0	0	0	0	0	0	1	0	1	1	0	0	0	1	0		0	0	14	0		2	1	1	3	1	0	0	1
1343696-1		普通型	45	1	112	76	0	0	0	0	0	0	0	0	0	0	0	0	0	1	1	0	0	0	0	0	0	0	0	0	1	0	1	0	0		0	0	8	0		2	1	1	3	1	0	0	1
1954405-1	死亡	普通型	66	0	92	51	0	0	0	0	0	1	0	0	0	0	0	0	0	1	0	0	0	0	1	0	1	0	1	0	0	0	0	0	1		0	0	7	1		3	1	1	1	0	0	0	3
1873546-1		普通型	33	1	130	80	0	0	0	0	0	0	0	0	0	0	0	0	0	1	0	0	1	0	0	1	0	0	0	0	0	0	0	0	0		0	0	15	0			2	1	3	1	1	0	2
416002-4		普通型	62	0	135	78	0	0	0	1	0	0	0	0	0	0	0	0	0	1	1	0	0	1	0	0	0	0	1	0	0	0	0	0	0		0	0	18	0		2	2	1	3	1	0	0	2
1955097-1		普通型	35	1	127	81	0	0	0	0	0	0	0	0	0	0	0	0	0	1	1	0	0	1	0	0	0	0	1	0	0	0	1	1	0		0	0	16	0		1	2	1	3	1	0	0	2
1954692-1	死亡	普通型	64	1	135	86	0	0	0	0	0	0	0	0	0	0	0	0	0	1	1	0	0	1	0	0	0	0	0	0	0	0	0	0	0		0	0	17	1		3	1	0	3	0	0	0	3
74629		普通型	35	0	102	65	0	0	0	0	0	0	0	0	0	0	0	0	0	0	1	0	0	0	0	0	0	0	0	0	0	0	1	0	0		0	0	21	0		1	2	1	3	1	0	0	1
ZY010000232234		普通型	64	1	91	115	1	0	0	0	0	0	0	0	0	0	0	0	0	1	1	0	0	0	0	0	0	0	0	0	0	0	0	0	0		0	0	13	0		2	2	1	3	0	0		1
ZY010000232235		普通型	78	0	86	180	1	0	1	1	0	0	0	0	0	0	0	0	0	1	1	0	0	0	0	0	0	0	0	0	0	0	0	0	0		0	0	11	0		1	1	1	2	0	0		3
ZY010000232236		普通型	62	0	77	112	1	0	0	0	0	0	0	0	0	0	0	0	0	1	1	0	0	1	0	0	1	0	1	0	0	0	0	0	0		0	0	11	0			1	1	2	0	0		2
ZY010000232237		普通型	39	1	83	120	1	0	0	0	0	0	0	0	0	0	0	0	0	1	1	0	1	1	0	0	0	0	1	0	0	0	0	0	0		0	0	10	0			2	1	3	0	1		1
ZY010000232238		普通型	64	0	95	143	1	0	0	0	0	0	0	0	0	0	0	0	0	0	1	0	0	0	0	0	0	0	0	0	0	0	0	1	0		0	0	11	0			1	1	3	0	0
ZY010000232239		普通型	46	1	83	123	1	0	0	0	0	0	0	0	0	0	0	0	0	1	1	0	1	1	0	0	0	0	1	0	0	0	0	0	0		0	0	10	0			2	1	3	1	0		2
ZY010000232240		普通型	62	0	95	140	1	0	0	1	0	0	0	0	0	0	0	0	0	1	1	0	0	0	0	0	0	1	0	0	1	0	0	0	0		0	0	13	0			2	1	3	0	0		1
ZY010000232241		普通型	63	0	84	124	1	0	0	1	0	0	0	0	0	0	0	0	0	1	0	0	0	1	0	0	1	0	1	0	0	0	0	0	0		0	0	11	0			2	1	2	0	1		3
ZY010000232242		普通型	58	0	83	120	1	0	0	0	0	0	0	0	0	0	0	0	0	1	1	0	0	0	0	0	0	0	0	0	1	0	1	0	0		0	0	64	0		2	1	1	3	0	0		3
ZY010001404225		重型	39	1			0	0	0	0	0	0	0	0	0	0	0	0	0	1	0	0	0	0	0	0	0	0	0	0	0	0	0	0	0		0	0	1	0		1	2	1	3	1	1	0	1
ZY010000232243	死亡	普通型	64	0	59	117	1	0	0	0	0	0	0	0	0	0	0	0	0	1	1	0	0	0	0	0	1	0	0	0	0	0	0	1	0		0	0	20	1
ZY010000232244		重型	53	0	90	129	1	0	0	0	0	0	0	0	0	0	0	0	0	1	1	0	1	0	0	0	1	0	0	1	0	0	0	0	0		0	0	10	0		1	1	1	3	0	0		2
202001220006		普通型	67	1			0	0	0	1	0	0	0	0	0	0	0	0	0	0	0	0	0	0	0	0	0	0	0	0	0	0	0	1	0	2	1	0	11	0	2	2	1	1	3	1	0	0	3
202001211197		危重型	32	1			0	0	0	0	0	0	0	0	0	0	0	0	0	1	1	0	0	0	1	0	0	0	0	0	0	0	0	0	0		0	0	28	0		2	2	1	3	1	0	0	1
00421781		普通型	71	1			0	0	0	0	0	1	0	0	0	0	0	0	0	1	0	0	0	1	0	0	0	0	0	1	0	0	0	0	0		0	0	12	0
1625970		重型	57	1	125	60	0	1	0	0	0	0	0	0	0	0	0	1	0	1	0	0	0	0	0	0	0	0	0	1	0	0	1	0	0		0	0	27	0		1	1	1	1	1	0	0	3
ZY010000232245		重型	56	1	92	154	1	0	0	0	0	0	0	0	0	0	0	0	0	1	0	0	0	0	0	0	1	0	0	0	0	0	0	0	0		0	0	9	0		3	2	1	3	0	0		2
ZY010000232246		重型	56	1	87	143	0	0	1	0	0	0	0	0	0	0	0	0	0	1	0	0	0	1	0	0	0	0	0	0	0	0	0	0	0		0	0	9	0		1	1	1	3	0	1		3
ZY010000232247		重型	57	1	90	140	1	0	0	0	0	0	0	0	0	0	0	0	0	1	1	0	0	0	0	0	0	0	0	0	0	0	0	0	0		0	0	29	0
ZY010000232248		普通型	66	0	85	129	1	0	0	0	0	0	0	0	0	0	0	0	0	1	0	0	0	0	0	0	0	0	0	0	0	0	0	0	0		0	0	13	0			2	1	3	0	1		1
ZY010000232249		普通型	61	0	87	115	1	0	0	0	0	0	0	0	0	0	0	0	0	1	0	0	0	1	0	0	0	0	0	0	0	0	0	0	0		0	0	13	0			1	0	1	1	0		2
ZY010000232250		普通型	27	0	99	122	1	0	0	0	0	0	0	0	0	0	0	0	0	1	1	0	0	0	0	0	1	0	0	0	0	0	0	0	0		0	0	13	0			2	1	1	1	0		1
ZY010000232251		普通型	70	0	79	125	1	0	1	1	0	0	0	0	0	0	0	0	0	1	1	0	0	1	0	0	0	0	0	0	0	0	0	0	0		0	0	13	0
ZY010000232252		普通型	40	1	69	98	1	0	0	0	0	0	0	0	0	0	0	0	0	1	0	0	0	1	0	0	0	0	1	1	1	0	0	1	0		0	0	11	0			2	1	3	1	0		1
ZY010000232253	死亡	普通型	76	1	78	141	1	0	0	1	0	0	0	0	0	0	0	0	0	1	1	0	0	0	0	0	1	1	0	0	0	0	0	0	0	2	1	0	11	1	2		2	1	3	0	0		2
ZY010000232254		普通型	61	1	89	125	1	0	0	0	0	0	0	0	0	0	0	0	0	1	0	0	0	0	0	0	1	0	0	0	0	0	0	0	0		0	0	12	0			2	1	3	0	1		2
ZY010000232255	死亡	重型	54	1	78	128	1	0	0	0	0	0	0	0	0	0	0	0	0	1	1	0	0	0	0	0	1	0	0	0	0	0	0	0	0		0	0	0	1		3	1	1	3	0	0		3
1625974		重型	55	1	133	70	0	0	0	0	0	0	0	0	0	0	0	0	0	0	0	0	0	0	0	0	1	1	0	0	0	0	0	0	0		0	0	16	0
6426679	死亡	普通型	82	0	142	59	0	0	1	1	1	1	0	0	0	0	0	1	0	1	0	0	0	0	0	0	0	0	1	0	0	0	0	0	0		0	0	12	1
453821	死亡	重型	91	1	120	78	0	0	0	0	0	0	0	0	0	0	0	0	0	0	1	0	0	0	0	1	1	1	0	0	0	0	0	1	0		0	0	9	1		2	1	1	3	1	0	0	1
00421785		普通型	38	1	70	120	0	0	0	1	0	1	0	0	0	0	0	0	0	0	0	0	0	0	0	0	0	0	0	0	0	0	0	0	0		0	0	26	0
74675		普通型	57	0	100	66	0	0	0	1	0	0	0	0	0	0	0	0	0	1	1	0	0	0	0	1	0	0	1	0	0	0	0	0	0		0	0	25	0		1	1	1	3	1	1	0	2
351419331		普通型	39	1	140	94	0	0	0	0	0	0	0	0	0	0	0	0	0	0	0	0	0	0	0	0	0	0	0	0	0	0	0	0	0		0	0	0	0		2	2	1	3	1	0	0	1
00421792	死亡	普通型	71	0	71	122	0	0	1	1	0	0	0	0	0	0	0	0	0	1	1	0	0	1	0	0	1	0	1	0	0	0	0	1	0		0	0	15	1
74676	死亡	危重型	61	1	115	78	0	0	0	0	0	0	0	0	0	0	0	0	0	1	1	0	1	0	0	0	0	0	0	0	0	0	0	0	0		0	0	9	1		2	2	1	3	0	1	0	1
ZY010050404008		普通型	38	1			1	0	0	0	0	0	0	0	0	0	0	0	0	1	0	0	0	1	0	0	1	0	0	1	0	0	0	0	0		0	0	14	0			2	1	3	1	0	0	1
163089	死亡	重型	65	0	137	72	0	1	0	1	0	0	0	0	0	0	0	0	0	1	1	0	0	0	0	0	1	0	0	0	0	0	0	0	0		0	0	5	1		2	1	1	3	1	0	0
74678		普通型	36	1	122	87	1	0	0	0	0	0	0	0	0	0	0	0	0	1	1	0	0	0	0	0	0	0	0	0	0	0	0	0	0		0	0	21	0		2	2	1	3	1	0	0	1
6426694		危重型	29	0	136	84	0	0	0	0	0	0	0	0	0	0	1	0	0	1	1	0	0	0	0	0	0	0	0	0	0	1	0	0	0		0	0	26	0		1	2	1	2	1	0		3
163090		重型	79	1	118	66	0	0	0	1	0	0	0	0	0	0	0	0	0	1	1	0	0	0	0	0	0	0	0	0	0	0	0	0	0		0	0	9	0		2	1	1	2	1	0	0
6426695		普通型	35	0			0	0	0	0	0	0	0	0	0	0	0	0	0	1	1	0	0	0	0	0	0	0	0	0	0	0	0	0	0		0	0	13	0
163091		危重型	69	1	175	98	1	1	0	0	0	0	0	0	0	0	0	0	0	1	1	0	0	1	0	0	0	0	0	0	0	0	0	0	0		0	0	19	0			1	1	3	0	0	0	2
78137-1		普通型	63	0	90	59	0	0	0	0	0	0	0	0	0	0	0	0	0	0	0	0	0	0	0	0	0	0	0	0	0	0	0	0	0		0	0	14	0							0	0
769490		普通型	41	0			0	0	0	0	0	0	0	0	0	0	0	0	0	0	0	0	0	0	0	0	0	0	0	0	0	0	0	0	0		0	0	26	0
74690		普通型	50	0	102	75	0	0	0	0	0	0	0	0	0	0	0	0	0	1	0	0	0	0	0	0	0	0	0	0	0	1	0	0	0		0	0	22	0		1	1	1	1	0	0	1	1
6426699	死亡	危重型	92	1			0	0	0	1	0	0	0	0	0	0	0	1	0	0	1	0	0	0	0	0	0	0	0	0	0	0	0	0	1	5	1	0	23	1	3
3287	死亡	普通型	93	1	125	70	0	0	1	1	0	0	0	1	0	1	0	0	0	0	1	0	0	1	0	0	1	0	0	0	0	0	0	1	0	4	1	0	18	1	3		2	1	2	1	0	0	1
30495	死亡	重型	68	1	157	75	0	0	0	0	0	0	0	0	0	0	0	0	0	0	0	0	0	0	0	0	0	0	0	0	0	0	0	0	0		0	0	6	1		3	2	1	3	0	0	0	1
30526	死亡	普通型	69	0	130	80	0	0	1	1	0	0	0	0	0	0	0	0	0	0	0	0	0	0	0	0	0	0	0	0	0	0	0	0	0		0	0	2	1		1	1	1	2	0	0	0	2
30525		普通型	42	1	120	80	0	0	0	0	0	0	0	0	0	0	0	0	0	0	0	0	0	0	0	0	0	0	0	0	0	0	0	0	0		0	0	21	0		2	2	1	3	1	1	0	1
ZY010001404256		重型	63	1			0	0	0	0	0	0	0	0	0	0	0	0	0	1	1	0	1	1	0	0	0	0	0	1	0	0	0	0	0		0	0	1	0		2	2	1	3	0	1	0	1
769493		重型	27	0			0	0	0	0	0	0	0	0	0	0	0	0	0	0	0	0	0	0	0	0	0	0	0	0	0	0	0	0	0		0	0	25	0
320874		轻型	52	1	130	70	0	0	0	1	1	0	0	0	0	0	0	0	0	1	1	0	0	0	0	0	1	0	0	0	0	0	0	0	0		0	0	36	0		2	2	1	3	1	0	0	1
453832	死亡	重型	91	1	153	79	0	0	0	1	0	0	0	0	0	0	0	0	0	0	0	0	0	0	0	0	0	0	0	0	0	0	0	0	0	2	1	1	10	1	2	2	1	1	3	1	0	0	1
74715		普通型	36	1	123	87	1	0	0	0	0	0	0	0	0	0	0	0	0	1	1	0	1	1	0	0	0	0	0	0	0	0	0	0	0		0	0	16	0		1	2	1	3	1	0	0	3
202001220431		普通型	34	1			0	0	0	0	0	0	0	0	0	0	0	0	0	1	1	0	0	0	0	0	0	0	1	0	0	0	0	0	0		0	0	12	0		2	1	1	3	1	0	0	1
3300	好转	普通型	51	0	128	76	0	0	0	0	0	0	0	0	0	0	0	0	0	1	0	0	0	0	0	0	0	0	0	0	0	0	0	0	0		0	0	17	0		2	2	1	1	1	0	0	2
ZY010000232256		轻型	28	0	63	114	0	0	0	0	0	0	0	0	0	0	0	0	0	0	1	0	0	0	0	0	0	0	0	0	0	0	0	0	0		0	0	12	0
202001220513		轻型	30	0			0	0	0	0	0	0	0	0	0	0	0	0	0	1	1	0	1	1	1	0	0	0	0	0	0	0	1	0	0		0	0	11	0		1	2	1	3	1	0	0	1
00421813		轻型	53	0			0	0	0	0	0	0	0	0	0	0	0	0	0	1	1	0	0	1	0	0	1	0	0	0	0	0	0	1	0		0	0	22	0
ZY010050404014		普通型	28	0			0	0	0	0	0	0	0	0	0	0	0	0	0	0	0	0	0	0	0	0	0	0	0	0	0	0	0	0	0		0	0	15	0		2	1	1	3	1	0	0	1
826262		重型	57	0	103	71	0	0	1	0	0	1	0	0	0	0	0	0	1	1	1	0	0	0	0	0	0	0	0	0	1	0	0	0	0		0	0	33	0			2	0	3	1	0	0	1
163097		普通型	36	1	135	84	0	0	0	0	0	0	0	0	0	0	0	0	0	1	1	0	0	1	0	0	0	0	0	0	0	0	0	0	0		0	0	23	0		2	2	1	3	1	1	0	1
163098		普通型	64	1	121	81	0	0	0	0	0	0	0	0	0	0	0	0	0	1	1	0	0	0	0	0	0	0	0	0	0	0	0	0	0		0	0	15	0			2	1	3	1	1	0
30530		普通型	74	1	130	70	0	0	0	0	0	0	0	0	0	0	0	0	0	0	0	0	0	0	0	0	0	0	0	0	0	0	0	0	0		0	0	17	0		2	1	1	3	1	1	0	1
769495		轻型	36	0			0	0	0	0	0	0	0	0	0	0	0	0	0	0	0	0	0	0	0	0	0	0	0	0	0	0	0	0	0		0	0	13	0
30531		普通型	56	1			0	0	0	0	0	0	0	0	0	0	0	0	0	0	0	0	0	0	0	0	0	0	0	0	0	0	0	0	0		0	0	8	0			1	1	3	1	1	0	1
826162		轻型	48	0	116	79	0	0	0	0	0	0	0	0	0	0	0	0	0	1	0	0	1	1	0	0	0	0	0	0	0	0	1	0	0		0	0	33	0		1	2	1	3	1	0	0	1
453834		普通型	28	0			0	0	0	0	0	0	0	0	0	0	0	0	0	0	1	0	0	0	0	0	0	0	0	0	0	0	0	0	0		0	0	16	0		2	2	0	3	1	0	0	1
ZY010001404268		普通型	43	1			0	0	0	0	0	0	0	0	0	0	0	0	0	1	0	0	0	0	0	0	0	0	0	0	0	0	0	0	0		0	0	12	0		2	1	1	3	1	0	0	1
30532		普通型	62	1	108	72	0	0	0	0	0	0	0	0	0	0	0	0	0	0	0	0	0	0	0	0	0	0	0	0	0	0	0	0	0		0	0	29	0		2	1	1	3	1	0	0	1
3308	其他	危重型	89	0	125	76	0	0	0	1	0	0	0	1	1	0	0	0	0	0	1	0	0	0	0	1	1	0	0	0	0	1	0	0	0		0	0	47	0			1	1	3	1	0	0	2
9064310013		普通型	29	0	126	96	0	0	0	0	0	0	0	0	0	0	0	0	0	0	0	0	0	0	0	0	0	0	0	0	0	0	0	0	0		0	0	0	0		2	2	1	3	1	0	0	1
826450		轻型	50	0	115	69	0	0	0	0	0	0	0	0	0	0	0	0	0	1	0	0	0	0	0	0	1	0	0	0	0	0	0	0	0		0	0	34	0			2	1	3	1	0	0	2
74747		普通型	59	0	100	63	0	0	0	0	0	0	0	0	0	0	0	0	0	1	1	0	0	1	0	0	1	1	0	1	1	1	0	0	0		0	0	21	0		1	2	1	3	1	0	0	1
30533		普通型	56	0	126	65	0	0	0	0	0	0	0	0	0	0	0	0	0	0	0	0	0	0	0	0	0	0	0	0	0	0	0	0	0		0	0	12	0		1	1	1	3	0	0	0	1
826329		轻型	31	0	110	65	0	0	1	0	0	0	0	0	0	1	0	0	0	0	0	0	0	0	0	0	0	0	0	0	0	0	0	0	0		0	0	5	0		2	2	1	3	0	0	0	3
00421827		轻型	76	1	110	190	0	0	0	1	0	0	0	0	0	0	0	0	0	0	0	0	0	0	0	0	0	0	0	0	0	0	0	0	0		0	0	34	0
00421826	死亡	危重型	56	1	120	139	1	0	0	1	0	0	0	0	0	0	0	0	0	1	1	0	0	0	0	0	0	0	0	0	0	0	0	0	0		0	0	25	1
353984301	死亡	危重型	40	1	130	94	0	0	0	0	0	0	0	0	0	0	0	0	0	0	0	0	0	0	0	0	0	0	0	0	0	0	0	0	0		0	0	0	1		2	2	1	3	1	1	0	1
163101		重型	58	0	128	84	0	0	0	0	0	0	1	0	0	0	0	0	0	1	0	0	0	1	0	0	0	0	0	0	0	0	0	0	0		0	0	20	0		2	2	1	3	1	0	0	1
74755		普通型	31	1	119	86	0	0	0	0	0	0	0	0	0	0	0	0	0	1	1	0	0	1	0	0	0	1	0	1	1	1	1	0	0		0	0	19	0		2	2	1	3	1	0	0	1
30537		普通型	60	0			0	0	0	0	0	0	0	0	0	0	0	0	0	0	0	0	0	0	0	0	0	0	0	0	0	0	0	0	0		0	0	14	0		1	2	1	3
30560		普通型	53	0			0	0	0	0	0	0	0	0	0	0	0	0	0	0	0	0	0	0	0	0	0	0	0	0	0	0	0	0	0		0	0	12	0		2	2	1	2		0
163103		重型	50	1	130	80	0	0	0	0	0	0	0	0	0	0	0	0	0	1	1	0	0	0	0	0	0	0	0	0	0	0	0	0	0		0	0	15	0		2	2	1	3	1	0	0
30541		普通型	58	1	120	77	0	0	0	0	0	0	0	0	0	0	0	0	0	0	0	0	0	0	0	0	0	0	0	0	0	0	0	0	0		0	0	48	0		1	1	1	3	0	1	0	3
30556		重型	34	1			0	0	0	0	0	0	0	0	0	0	0	0	0	0	0	0	0	0	0	0	0	0	0	0	0	0	0	0	0		0	0	6	0
202001220799		普通型	53	0			0	0	0	0	0	1	0	0	0	0	0	0	0	0	1	0	0	0	0	0	1	0	0	0	0	0	0	0	0		0	0	26	0		3	2	1	3	0	0	0	3
00421811		轻型	35	0			0	0	0	0	0	0	0	0	0	0	0	0	0	1	0	0	0	0	0	0	0	0	0	0	0	0	0	0	0		0	0	13	0
74720		普通型	59	0	120	75	0	0	0	1	0	0	0	0	0	0	0	0	0	1	1	0	0	1	1	1	1	0	0	0	0	0	0	1	0		0	0	24	0		2	2	1	3	0	0	0	2
30552	死亡	危重型	71	1			0	0	0	0	0	0	0	0	0	0	0	0	0	0	0	0	0	0	0	0	0	0	0	0	0	0	0	0	0		0	0	4	1
30607		普通型	64	0			0	0	0	0	0	0	0	0	0	0	0	0	0	0	0	0	0	0	0	0	0	0	0	0	0	0	0	0	0		0	0	12	0		3	1	1	3	0	0	0	3
30564		重型	75	1			0	0	0	0	0	0	0	0	0	0	0	0	0	0	0	0	0	0	0	0	0	0	0	0	0	0	0	0	0		0	0	6	0
ZY010001404275	死亡	普通型	83	0			0	0	0	0	0	0	0	0	0	0	0	0	0	1	1	0	0	1	1	0	1	0	0	0	0	0	0	0	0		0	0	5	1			1	1	3	0	0	0	2
ZY010050404016		普通型	31	0			0	0	0	0	0	0	0	0	0	0	0	0	0	1	0	0	0	1	0	0	0	0	0	0	0	0	0	0	0		0	0	14	0		2	2	1	3	1	0	0	2
2020001245		普通型	31	0	118	75	0	0	0	0	0	0	0	0	0	0	0	0	0	1	1	0	1	0	0	0	0	0	0	0	0	0	1	0	0		0	0	13	0			2	1	3	1	0	0	2
ZY010050404018		危重型	42	1	125	72	1	1	0	1	0	0	0	0	0	0	1	0	0	1	1	0	0	1	0	0	0	0	0	0	0	0	0	0	0		0	0	5	0		2	2	1	3	1	1	0	1
3319	好转	普通型	25	0	124	68	0	0	0	0	0	0	0	0	0	0	0	0	0	0	0	0	0	1	0	0	1	0	0	0	0	0	1	0	0		0	0	28	0			1	1	3	1	0	0	1
205507		危重型	78	0			0	0	0	0	0	0	0	0	0	0	0	0	0	1	1	0	0	1	0	0	1	0	0	0	0	0	0	0	0		0	0	8	0		3	1	0	3			1	3
80932	治愈	普通型	72	0			0	0	0	1	1	0	0	0	0	0	0	0	0	0	0	0	0	1	0	0	0	0	0	0	0	0	0	0	1	5	1	0	4	0	3	1	2	0	2	1	0	0	3
30589		普通型	40	1			0	0	0	0	0	0	0	0	0	0	0	0	0	0	0	0	0	0	0	0	0	0	0	0	0	0	0	0	0		0	0	20	0		2	2	1	3	1	0	0	1
30583		普通型	49	1			0	0	0	0	0	0	0	0	0	0	0	0	0	0	0	0	0	0	0	0	0	0	0	0	0	0	0	0	0		0	0	12	0		3	1	1	3
30598	死亡	危重型	73	1			0	0	0	0	0	0	0	0	0	0	0	0	0	0	0	0	0	0	0	0	0	0	0	0	0	0	0	0	0		0	0	6	1
30534		普通型	57	0			0	0	0	0	0	0	0	0	0	0	0	0	0	0	0	0	0	0	0	0	0	0	0	0	0	0	0	0	0		0	0	15	0		2	2	1	3		0
30529		普通型	56	0			0	0	0	0	0	0	0	0	0	0	0	0	0	0	0	0	0	0	0	0	0	0	0	0	0	0	0	0	0		0	0	11	0			2	1	2	0	0	0	1
30540		普通型	57	0			0	0	0	0	0	0	0	0	0	0	0	0	0	0	0	0	0	0	0	0	0	0	0	0	0	0	0	0	0		0	0	13	0		3	2	1	3	0	0
30539	死亡	轻型	49	0			0	0	0	0	0	0	0	0	0	0	0	0	0	0	0	0	0	0	0	0	0	0	0	0	0	0	0	0	0		0	0	11	1		2	2	1	2	0	0	0	1
30542		普通型	71	0			0	0	0	0	0	0	0	0	0	0	0	0	0	0	0	0	0	0	0	0	0	0	0	0	0	0	0	0	0		0	0	17	0
2020001247		重型	69	1	130	80	0	0	1	1	0	0	0	0	0	0	1	0	0	1	1	0	0	1	0	0	1	0	1	0	0	0	0	0	0		0	0	27	0			1	1	3	0	0	0
00421837		轻型	34	0	70	120	0	0	0	0	0	0	0	0	0	0	0	0	0	1	1	0	0	0	0	0	0	0	0	0	0	0	0	0	0		0	0	21	0
30548	死亡	重型	85	0			0	0	0	0	0	0	0	0	0	0	0	0	0	0	0	0	0	0	0	0	0	0	0	0	0	0	0	0	0		0	0	10	1		2	1	1	2	0	0	0
320895		普通型	61	1	130	90	0	0	0	0	0	0	0	0	0	0	0	0	0	1	1	0	0	0	0	0	1	0	0	0	0	0	0	0	0		0	0	20	0		2	2	0	3	1	0
30565		普通型	43	0			0	0	0	0	0	0	0	0	0	0	1	0	0	1	0	0	0	0	0	0	0	0	0	0	0	0	0	0	0		0	0	24	0		2	2	1	3
453837		轻型	75	0	140	90	0	0	0	0	0	0	0	0	0	0	0	0	0	1	1	0	0	0	0	0	0	0	0	0	0	0	0	0	0		0	0	25	0		3	1	1	3	0	0	0	3
30550		普通型	63	0			0	0	0	0	0	0	0	0	0	0	0	0	0	0	0	0	0	0	0	0	0	0	0	0	0	0	0	0	0		0	0	13	0
453839		轻型	61	0	126	80	0	0	0	0	0	0	0	0	0	0	0	0	0	1	1	0	0	0	0	0	0	0	0	0	0	0	0	0	0		0	0	48	0		2	1	1	3	1	1	0	2
163104	死亡	重型	56	1	118	78	0	0	0	0	0	0	0	0	0	0	1	0	0	1	1	0	0	1	0	0	1	0	0	0	0	0	0	0	0		0	0	12	1		2	1	1	3	0	0	0	2
453840		普通型	50	1	128	68	0	0	1	0	0	0	0	0	0	0	0	0	0	1	1	0	0	0	0	0	1	0	0	0	0	0	0	0	0		0	0	16	0		2	1	1	3	0	0	0	1
30543		普通型	63	0	19		0	0	0	0	0	0	0	0	0	0	0	0	0	0	0	0	0	0	0	0	0	0	0	0	0	0	0	0	0		0	0	13	0		2	1	1	3
ZY010000232257		轻型	57	1	80	125	0	0	0	0	0	0	0	0	0	0	0	0	0	1	1	0	0	1	0	1	0	0	0	0	1	0	0	0	0		0	0	14	0
30613		重型	30	1			0	0	0	0	0	0	0	0	0	0	0	0	0	0	0	0	0	0	0	0	0	0	0	0	0	0	0	0	0		0	0	6	0		2	2	1	3	1	0	0
30587		普通型	51	0			0	0	0	0	0	0	0	0	0	0	0	0	0	0	0	0	0	0	0	0	0	0	0	0	0	0	0	0	0		0	0	13	0			2	1	2
30600		普通型	55	0			0	0	0	0	0	0	0	0	0	0	0	0	0	0	0	0	0	0	0	0	0	0	0	0	0	0	0	0	0		0	0	13	0
30585		普通型	45	1			0	0	0	0	0	0	0	0	0	0	0	0	0	0	0	0	0	0	0	0	0	0	0	0	0	0	0	0	0		0	0	25	0		2	2	1	3
30590		普通型	60	0			0	0	0	0	0	0	0	0	0	0	0	0	0	0	0	0	0	0	0	0	0	0	0	0	0	0	0	0	0		0	0	13	0		2	2	1	3	0	0
453842		轻型	68	0	139	83	0	0	0	0	0	0	0	0	0	0	0	0	0	1	1	0	0	0	0	0	1	0	0	0	0	0	0	0	0		0	0	25	0		3	2	1	3	0	1	0	2
30614	死亡	重型	80	1			0	0	0	0	0	0	0	0	0	0	0	0	0	1	0	0	0	1	0	0	0	0	0	0	0	0	0	0	0		0	0	8	1		1	1	1	3	0	0	0
30604		轻型	61	0			0	0	0	0	0	0	0	0	0	0	0	0	0	0	0	0	0	0	0	0	0	0	0	0	0	0	0	0	0		0	0	14	0		2	2	1	3
202001220937		普通型	52	1			0	0	0	0	0	0	0	0	0	0	0	0	0	1	0	0	0	1	0	0	0	0	1	0	0	0	0	0	0		0	0	13	0		1	2	1	3	1	0	0	1
30596		重型	33	0			0	0	0	0	0	0	0	0	0	0	0	0	0	0	0	0	0	0	0	0	0	0	0	0	0	0	0	0	0		0	0	6	0		1	1	1	3
30606		普通型	50	0			0	0	0	0	0	0	0	0	0	0	0	0	0	0	0	0	0	0	0	0	0	0	0	0	0	0	0	0	0		0	0	14	0		2	2	1	3		0
30610		普通型	62	0			0	0	0	0	0	0	0	0	0	0	0	0	0	0	0	0	0	0	0	0	0	0	0	0	0	0	0	0	0		0	0	13	0
30591		重型	31	0			0	0	0	0	0	0	0	0	0	0	0	0	0	0	0	0	0	0	0	0	0	0	0	0	0	0	0	0	0		0	0	13	0		2	2	1	3
30592		普通型	53	0			0	0	0	0	0	0	0	0	0	0	0	0	0	0	0	0	0	0	0	0	0	0	0	0	0	0	0	0	0		0	0	13	0		1	2	1	3
769497	死亡	重型	83	1	126	68	0	0	0	0	0	0	0	0	0	0	0	0	0	0	0	0	0	0	0	0	0	0	0	0	0	0	0	0	0		0	0	8	1
34128-2		普通型	61	1	112	70	0	0	0	0	0	0	0	0	0	0	0	0	0	1	0	0	0	0	0	0	0	0	0	0	0	0	0	0	0		0	0	35	0
34129-2		重型	74	1	114	74	1	1	0	0	0	0	0	0	0	0	0	0	0	0	0	0	0	0	0	0	0	0	0	0	0	0	0	0	0		0	0	66	0
ZY010001404292		普通型	60	0			0	0	0	0	0	0	0	0	0	0	0	0	0	1	1	0	1	1	1	1	1	0	0	0	0	0	0	0	0		0	0	1	0		1	2	1	3	1	0	0	1
ZY010001404294		普通型	23	0			0	0	0	0	0	0	0	0	0	0	0	0	0	1	0	0	1	1	0	0	0	0	0	0	0	0	0	0	0		0	0	12	0		1	2	1	3	1	0	0	1
30597		普通型	67	0			0	0	0	0	0	0	0	0	0	0	0	0	0	0	0	0	0	0	0	0	0	0	0	0	0	0	0	0	0		0	0	13	0
30551		普通型	60	0			0	0	0	0	0	0	0	0	0	0	0	0	0	0	0	0	0	0	0	0	0	0	0	0	0	0	0	0	0		0	0	13	0
ZY010001404262	死亡	普通型	58	0			0	0	0	0	0	0	0	0	0	0	0	0	0	1	0	0	0	1	0	0	0	0	0	0	1	0	0	0	0		0	0	16	1		1	1	0	1	0	0	0	2
30608		轻型	79	1			0	0	0	0	0	0	0	0	0	0	0	0	0	0	0	0	0	0	0	0	0	0	0	0	0	0	0	0	0		0	0	47	0		1	1	1	3	0	0	0	1
2020001252		普通型	66	1	136	79	0	0	0	0	0	0	0	0	0	0	0	0	0	1	1	0	0	0	0	0	0	0	0	0	0	0	0	0	0		0	0	10	0			2	0	3			0	1
30568		普通型	71	0			0	0	0	0	0	0	0	0	0	0	0	0	0	0	0	0	0	0	0	0	0	0	0	0	0	0	0	0	0		0	0	13	0		2	2	1	2
30617		普通型	58	1	110	70	0	1	0	0	0	1	0	0	0	0	0	0	0	0	0	0	0	0	0	0	0	0	0	0	0	0	0	0	0		0	0	17	0		2	1	1	3	1	0	0	1
7900024453		普通型	72	1	138	88	0	0	0	0	0	0	0	0	0	0	0	0	0	0	0	0	0	0	0	0	0	0	0	0	0	0	0	0	0		0	0	0	0		2	2	1	3	1	0	0	1
00421844		普通型	27	0	75	120	0	0	0	0	0	0	0	0	0	0	0	0	0	1	0	0	0	1	0	0	0	0	0	0	0	0	0	0	0		0	0	34	0
30554		普通型	67	0			0	0	0	0	0	0	0	0	0	0	0	0	0	0	0	0	0	0	0	0	0	0	0	0	0	0	0	0	0		0	0	14	0		2	2	1	3	0	0
30555		普通型	68	1			0	0	0	0	0	0	0	0	0	0	0	0	0	0	0	0	0	0	0	0	0	0	0	0	0	0	0	0	0		0	0	14	0		2	2	1	3	0	0	0	1
30535		普通型	54	0			0	0	0	1	0	0	0	0	0	0	0	0	0	1	0	0	0	1	0	0	0	0	1	0	0	0	0	0	0		0	0	13	0
30570		普通型	51	0			0	0	0	0	0	0	0	0	0	0	0	0	0	0	0	0	0	0	0	0	0	0	0	0	0	0	0	0	0		0	0	13	0
ZY010000232258	死亡	危重型	75	1	88	177	1	1	0	0	0	0	0	0	0	0	0	0	0	1	1	0	0	0	0	0	1	0	0	0	0	0	0	0	0		0	0	11	1		3	1	1	3	0	1		3
30545		普通型	68	0			0	0	0	0	0	0	0	0	0	0	0	0	0	0	0	0	0	0	0	0	0	0	0	0	0	0	0	0	0		0	0	12	0		3	2	1	3	0	0	0	3
9003666215		普通型	71	0	150	83	0	0	0	0	0	0	0	0	0	0	0	0	0	0	0	0	0	0	0	0	0	0	0	0	0	0	0	0	0		0	0	0	0			1	1	3	1	0	0	1
202001220965		普通型	39	0			0	0	0	0	0	0	0	0	0	0	0	0	0	1	1	0	0	1	0	0	1	0	0	0	0	0	0	0	0		0	0	26	0		2	1	1	2	0	1
320905		轻型	59	0	130	100	0	0	0	0	0	0	0	0	0	0	0	0	0	1	0	0	0	1	0	0	0	0	1	0	0	0	0	0	0		0	0	27	0		2	1	1	3	1	0	0	2
3331	治愈	普通型	25	0	110	70	0	0	0	0	0	0	0	0	0	0	0	0	0	1	0	0	0	1	0	0	0	0	0	0	0	0	0	0	0		0	0	15	0		1	1	1	3	1	0	0	1
353599581		普通型	41	0	120	83	0	0	0	0	0	0	0	0	0	0	0	0	0	0	0	0	0	0	0	0	0	0	0	0	0	0	0	0	0		0	0	0	0		1	1	1	3	1	0	0	1
163111		危重型	58	1	170	100	1	1	1	1	0	0	0	0	0	0	0	0	0	1	1	0	0	0	0	0	0	0	0	0	0	0	0	0	0		0	0	45	0			1	1	3	1	0	0	2
769500		轻型	39	0	120	70	0	0	0	0	0	0	0	0	0	0	0	0	0	0	0	0	0	0	0	0	0	0	0	0	0	0	0	0	0		0	0	21	0
1626010		重型	38	1			0	0	0	0	0	0	0	0	0	0	0	0	0	1	0	0	1	1	0	0	0	0	0	0	0	0	0	0	0		0	0	1	0
30631		重型	25	1			0	0	0	0	0	0	0	0	0	0	0	0	0	0	0	0	0	0	0	0	0	0	0	0	0	0	0	0	0		0	0	3	0						0	0
30632		普通型	68	0			0	0	0	0	0	0	0	0	0	0	0	0	0	0	0	0	0	0	0	0	0	0	0	0	0	0	0	0	0		0	0	14	0		1	1	1	3
320908		轻型	51	0	110	80	0	0	0	0	0	0	0	0	0	0	0	0	0	1	1	0	0	0	0	0	0	0	0	0	0	0	0	0	0		0	0	23	0		1	2	1	3	1	0	0	1
30633		重型	40	0	110	70	0	0	0	0	0	0	0	0	0	0	0	0	0	0	0	0	0	0	0	0	0	0	0	0	0	0	0	0	0		0	0	21	0			1	1	3	0	0	0	1
ZY010000232259	死亡	普通型	65	1	87	171	1	0	0	1	0	0	0	0	0	0	0	0	0	1	1	0	0	1	0	0	1	0	0	0	0	0	0	0	0		0	0	4	1
163112		普通型	35	1	110	70	0	0	0	0	0	0	0	0	0	0	0	0	0	0	0	0	0	0	0	0	0	0	0	0	0	0	0	0	0		0	0	10	0
ZY010000232260		普通型	73	1	86	125	1	0	1	0	0	0	0	0	0	0	0	0	0	0	0	0	0	1	0	0	0	0	0	0	0	0	0	1	0	4	1	1	10	0	3	2	2	1	3	0	0		3
ZY010000232261		普通型	64	0	91	150	1	0	0	0	0	0	0	0	0	0	0	0	0	1	0	0	0	1	0	0	0	0	0	0	0	0	0	1	0	4	1	1	10	0	3		2	1	3	1	1		3
ZY010000232262	死亡	普通型	44	1	93	156	1	0	0	1	0	0	0	0	0	0	0	0	0	1	1	0	0	0	0	0	1	0	0	0	0	0	0	0	0		0	0	28	1
ZY010000232263		普通型	55	1	78	135	1	0	1	1	0	0	0	0	0	0	0	0	0	0	0	0	0	1	0	0	1	0	0	0	0	0	0	1	0	2	1	0	10	0	2
ZY010000232264		普通型	67	0	83	139	1	0	0	1	0	0	0	0	0	0	0	0	0	0	0	0	0	0	0	0	1	0	0	0	0	0	0	1	0	0	1	0	10	0	1		1	1	2	0	0		3
163116		重型	72	0	140	70	0	0	0	0	0	0	0	0	0	0	0	0	0	1	1	0	0	0	0	0	0	0	0	0	0	0	0	0	0		0	0	34	0		1	1	1	3	1	1	0	1
163114		重型	73	1	110	60	1	1	0	1	0	0	0	0	0	0	0	0	0	1	1	0	0	0	0	0	0	0	0	0	0	0	0	0	0		0	0	34	0			1	1	3	1	0	0	2
ZY010000232265		普通型	26	0	70	130	1	0	0	0	0	0	0	0	0	0	0	0	0	1	1	0	0	0	0	1	0	0	0	0	0	0	0	0	0		0	0	9	0
ZY010000232266		普通型	70	0	81	182	1	0	0	1	1	0	0	0	0	0	0	0	0	1	1	0	0	0	0	0	1	0	0	0	0	0	1	0	0		0	0	10	0			1	1	3	0	1		3
ZY010000232267		普通型	54	0	81	132	1	0	0	0	0	0	0	0	0	0	0	0	0	1	0	0	1	1	0	0	1	0	0	0	0	0	1	0	0		0	0	10	0			2	1	3	1	0		1
ZY010000232268	死亡	普通型	83	1	57	110	1	0	0	1	0	0	0	0	0	1	0	0	0	1	1	0	0	0	0	0	1	0	0	0	0	0	0	0	0		0	0	6	1
ZY010000232269		普通型	61	1	91	127	0	0	0	0	0	0	0	0	0	0	0	0	0	1	1	0	0	1	0	0	0	0	0	0	0	0	0	0	0		0	0	10	0			2	1	3	0	0		2
ZY010000232270		普通型	78	1	85	146	1	0	0	1	0	0	0	0	0	0	0	0	0	1	0	0	0	1	0	0	1	0	0	0	0	0	0	0	0		0	0	12	0
ZY010000232271		普通型	65	1	83	138	1	0	0	1	0	0	0	0	0	0	0	0	0	1	0	0	0	1	0	0	1	1	1	1	0	0	0	0	0		0	0	11	0			2	1	2	0	1		3
ZY010000232272		普通型	27	0	94	151	1	0	0	0	0	0	0	0	0	0	0	0	0	1	0	0	0	1	0	0	1	0	0	0	0	0	0	0	0		0	0	13	0			2	1	3	1	1		1
ZY010000232273	死亡	普通型	73	0	63	144	1	0	0	1	0	0	0	0	0	0	0	0	0	0	1	0	0	1	0	0	1	1	1	0	0	0	0	0	0		0	0	6	1			1	0	2	0	0		2
ZY010000232274		重型	66	0	83	122	1	0	0	1	0	0	0	0	0	0	0	0	0	1	1	0	0	1	0	0	0	1	0	0	0	0	0	0	0		0	0	10	0
ZY010000232275	死亡	危重型	78	1	78	108	1	0	0	0	0	0	0	0	0	0	0	0	0	1	1	0	1	1	0	0	0	0	1	0	0	0	0	0	0		0	0	2	1		3	1	1	3	0	0		3
ZY010000232276		危重型	51	1	55	105	1	0	0	1	0	0	0	0	0	0	0	0	0	1	0	0	0	1	0	0	1	0	1	0	0	0	0	0	0		0	0	42	0			2	1	3	0	1		3
ZY010000232277		普通型	59	1	86	145	1	0	0	0	0	0	0	0	0	0	0	0	0	1	1	0	0	0	1	0	0	0	0	0	0	0	0	0	0		0	0	11	0			2	1	3	0	0		1
ZY010000232278		普通型	38	1	72	102	1	0	0	0	0	0	0	0	0	0	0	0	0	1	1	0	1	1	0	0	1	0	1	0	0	0	0	0	0		0	0	11	0
ZY010000232279		普通型	58	1	87	117	1	0	0	0	0	0	0	0	0	0	0	0	0	1	1	0	0	0	0	0	0	0	0	0	0	0	0	0	0		0	0	22	0			2	1	2	0	1		2
ZY010000232280		普通型	34	1	86	128	1	0	0	0	0	0	0	0	0	0	0	0	0	1	1	0	1	1	0	0	0	0	1	0	0	0	0	0	0		0	0	11	0			2	1	3	0	1		2
1343852-1	死亡	普通型	78	1	162	96	0	0	0	0	0	0	0	0	0	0	0	0	0	1	0	0	0	0	0	0	0	0	0	1	0	0	0	0	0		0	0	6	1		1	2	1	3	1	0	0	1
1954910-1	死亡	重型	79	0	168	71	0	0	0	1	0	1	0	0	0	0	0	0	0	1	0	0	0	1	0	0	0	0	0	0	0	0	0	0	0		0	0	10	1		3	1	1	3	0	1	0	3
1955811-1		轻型	55	1	120	70	0	0	0	0	0	0	0	0	0	0	0	0	0	1	0	0	0	1	0	0	1	0	0	0	0	0	0	0	0		0	0	24	0		2	2	1	3	1	0	0	2
1954642-1		重型	77	1	130	76	0	0	0	0	0	0	0	0	0	0	0	0	0	0	0	0	0	1	0	0	0	0	0	0	0	0	0	0	0		0	0	33	0		2	2	1	3	0	0
1955630-1		重型	53	0	140	90	0	0	0	0	0	0	0	0	0	0	0	0	0	0	0	0	0	0	0	0	0	0	0	0	0	0	0	0	0		0	0	54	0		1	2	1	3	1	0	0
1955629-1		重型	47	0	131	88	0	0	0	0	0	0	0	0	0	0	0	0	0	0	0	0	0	0	0	0	0	0	0	0	0	0	0	0	0		0	0	54	0		1	2	1	3	1	0	0
1955667-1		重型	69	0	126	63	0	0	0	0	0	0	0	0	0	0	0	0	0	0	0	0	0	0	0	0	0	0	0	0	0	0	0	0	0		0	0	54	0		2	2	1	3	1	0	0
309526-1		普通型	68	1	120	70	0	0	0	0	0	1	1	0	0	0	0	0	0	1	1	0	0	0	0	0	0	0	0	0	0	0	0	0	0		0	0	16	0		2	2	1	3	1	0	0	2
1955655-1		重型	49	0	112	73	0	0	0	0	0	0	0	0	0	0	0	0	0	0	0	0	0	0	0	0	0	0	0	0	0	0	0	0	0		0	0	54	0		2	2	1	3	1	0	0
1955671-1		重型	55	1	162	100	0	0	0	0	0	0	0	0	0	0	0	0	0	0	0	0	0	0	0	0	0	0	0	0	0	0	0	0	0		0	0	54	0		2	2	1	3	1	0	0
1954767-1	死亡	重型	86	0	140	95	0	0	0	1	0	0	0	0	0	0	0	0	0	1	1	0	0	0	0	0	0	0	0	0	0	0	0	0	0		0	0	12	1		2	2	0	3	0	0	0	3
1955621-1		重型	53	0	117	79	0	0	0	0	0	0	0	0	0	0	0	0	0	0	0	0	0	0	0	0	0	0	0	0	0	0	0	0	0		0	0	54	0			2	1	3	1	0	0
1955795-1		重型	64	0	160	90	0	0	0	1	0	0	0	0	0	0	0	0	0	1	1	0	0	1	0	0	1	0	0	0	0	0	0	0	0		0	0	21	0		3	2	1	3	1	0	0
1955676-1		重型	32	1	130	70	0	0	0	0	0	0	0	0	0	1	0	0	0	1	1	0	1	1	0	1	0	0	0	0	0	0	0	0	0		0	0	24	0		1	2	1	3	1	0	0	2
1955935-1		普通型	65	0	127	71	0	0	0	1	0	0	0	0	0	0	0	0	0	1	1	0	0	1	0	0	1	0	0	0	0	0	1	1	0		0	0	26	0		2	2	1	3	1	0
1955153-1		重型	52	1	115	70	0	0	0	0	0	0	0	0	0	0	0	0	0	1	1	0	0	1	0	0	1	1	0	0	0	0	0	0	0		0	0	25	0			2	1	3	0	1	0	3
1955627-1		普通型	70	0	139	71	0	0	0	0	0	1	0	0	0	0	0	0	0	1	1	0	0	0	0	0	0	0	0	0	0	0	0	0	0		0	0	21	0		2	2	1	2	1	0
371642-46	死亡	重型	86	1	145	78	0	0	1	1	0	1	0	1	0	0	0	0	0	0	1	0	0	0	0	0	1	0	0	0	0	0	0	1	1	2	1	1	18	1	2	2	2	1	3	1	0
1955177-1		普通型	46	0	130	80	0	0	0	1	0	0	0	0	0	0	0	0	0	1	1	0	0	0	0	0	0	0	0	0	0	0	0	0	0		0	0	20	0		2	2	1	3	0	0	0	3
1955659-1		重型	41	0	131	89	0	0	0	0	0	0	0	0	0	0	0	0	0	0	0	0	0	0	0	0	0	0	0	0	0	0	0	0	0		0	0	54	0		1	2	1	3	1	0	0
1955194-1		重型	62	0	130	85	0	0	0	1	0	0	0	0	0	0	0	0	0	1	1	0	0	1	0	0	0	0	1	0	0	0	1	1	0		0	0	26	0		1	2	0	3	0	0	0	3
1955633-1		普通型	34	0	129	90	0	0	0	0	0	0	0	0	0	0	0	0	0	0	0	0	0	0	0	0	0	0	0	0	0	0	0	0	0		0	0	54	0		2	2	1	3	1	0	0
1955622-1		重型	62	0	141	90	0	0	0	0	0	0	0	0	0	0	0	0	0	0	0	0	0	0	0	0	0	0	0	0	0	0	0	0	0		0	0	54	0		2	2	1	3	1	1	0
1955544-1		普通型	31	0	127	88	0	0	0	0	0	0	0	0	0	0	0	0	0	1	1	0	0	0	0	0	0	0	0	0	0	0	0	0	0		0	0	10	0		2	2	1	3	1	1
1955063-1		普通型	35	1	145	83	0	0	0	0	0	0	0	0	0	0	0	0	0	1	1	0	0	1	0	0	0	0	0	0	0	0	1	1	0		0	0	14	0		1	2	1	3	1	0	0	2
1344036-1		重型	58	0	118	67	0	0	0	1	0	0	0	0	0	0	0	0	0	1	1	0	0	1	0	0	1	0	0	0	0	0	0	0	0		0	0	12	0		3	1	1	3	0	0	0	3
136212-1		普通型	59	0	96	67	0	0	0	0	0	0	0	0	0	0	0	0	0	1	1	0	0	0	0	0	1	0	0	1	0	0	0	0	0		0	0	11	0		1	2	1	3	1	0	0	1
1257102-2		普通型	65	0	110	86	0	0	0	0	0	0	1	0	1	0	0	0	0	1	1	0	0	1	0	1	1	0	0	0	0	0	0	0	0		0	0	18	0		2	1	1	2	1	0	0	1
1344286-1		普通型	61	0	145	76	0	0	0	0	0	0	0	0	0	0	0	0	0	1	1	0	0	0	0	0	0	0	0	0	0	0	0	0	0		0	0	15	0		1	2	1	3	1	1	0	1
1344263-1		轻型	49	0	97	63	0	0	0	0	0	0	0	0	0	0	0	0	0	1	1	0	1	1	0	0	1	0	0	0	0	0	0	0	0		0	0	15	0			2	1	3	1	0	0	1
1955909-1	死亡	重型	86	0	142	81	0	0	0	0	0	0	0	0	0	0	0	0	0	1	1	0	0	1	0	0	0	0	0	0	0	0	1	1	0		0	0	21	1		2	2	1	2	0	0	0	3
1955669-1		重型	78	0	139	71	0	0	0	0	0	0	0	0	0	0	0	0	0	0	0	0	0	0	0	0	0	0	0	0	0	0	0	0	0		0	0	54	0		2	2	1	3	0	0	0
1955951-1		重型	59	1	120	80	0	0	0	0	0	0	0	1	0	0	0	0	0	1	1	0	0	0	0	0	0	0	0	0	0	0	0	0	0		0	0	17	0		2	1	1	3	0	0	0	3
1429587-1		普通型	66	1	127	74	0	0	0	0	0	0	0	0	1	0	0	0	0	1	1	0	0	1	0	0	1	0	0	0	0	0	0	0	0		0	0	16	0		1	2	1	3	1	0	0	2
1955187-1	死亡	普通型	80	1	127	99	0	0	0	1	0	0	1	0	0	0	0	0	0	1	1	0	0	1	0	0	0	0	1	0	1	0	1	1	0		0	0	7	1		1	1	1	3	1	1	0	3
1955701-1		重型	63	1	134	98	0	0	0	0	0	0	0	0	0	0	0	0	0	0	0	0	0	0	0	0	0	0	0	0	0	0	0	0	0		0	0	54	0		2	2	1	3	1	0	0
1955695-1		重型	53	1	118	79	0	0	0	0	0	0	0	0	0	0	0	0	0	0	0	0	0	0	0	0	0	0	0	0	0	0	0	0	0		0	0	54	0		1	1	1	3	1	1	0
302785-1		重型	50	0	129	86	0	0	0	0	0	0	0	0	0	0	0	0	0	1	1	0	0	0	0	0	0	0	0	0	0	0	0	0	0		0	0	15	0		1	2	1	1	1	0
1955670-1		重型	63	0	150	110	0	0	0	0	0	0	0	0	0	0	0	0	0	0	0	0	0	0	0	0	0	0	0	0	0	0	0	0	0		0	0	54	0		2	2	1	3	1	0	0
1954913-1		重型	82	0	126	74	0	0	0	1	0	0	0	0	0	0	0	0	0	1	0	0	0	1	0	0	0	0	0	0	0	0	0	0	0		0	0	33	0		2	2	1	3	0	1
1955703-1		重型	62	1	136	86	0	0	0	0	0	0	0	0	0	0	0	0	0	0	0	0	0	0	0	0	0	0	0	0	0	0	0	0	0		0	0	54	0		2	1	1	3	1	0	0
1955662-1		普通型	35	0	107	77	0	0	0	0	0	0	0	0	0	0	0	0	0	0	0	0	0	0	0	0	0	0	0	0	0	0	0	0	0		0	0	54	0			2	1	1	1	0	0
1955136-1		重型	51	1	140	72	0	0	0	0	0	0	0	0	1	0	0	0	0	1	0	0	0	1	0	0	1	0	0	0	0	0	0	0	0		0	0	18	0		2	1	1	3	0	1
1955665-1		重型	66	0	136	73	0	0	0	0	0	0	0	0	0	0	0	0	0	0	0	0	0	0	0	0	0	0	0	0	0	0	0	0	0		0	0	54	0		2	2	1	2	1	0	0
1955702-1		重型	56	1	118	89	0	0	0	0	0	0	0	0	0	0	0	0	0	0	0	0	0	0	0	0	0	0	0	0	0	0	0	0	0		0	0	54	0		1	2	1	3	1	0	0
1956034-1		普通型	38	1	150	80	0	0	0	0	0	0	0	0	0	0	0	0	0	1	0	0	0	1	0	0	0	0	0	1	0	0	1	0	0		0	0	21	0		2	2	1	3	1	0	0	2
1956040-1		重型	70	0	130	70	0	0	0	0	0	0	0	0	0	0	0	0	0	0	0	0	0	0	0	0	0	0	0	0	0	0	0	0	0		0	0	25	0			2	1	3	1	0	0	2
1955164-1		重型	52	1	135	77	0	0	0	0	0	0	0	0	0	0	0	0	0	1	0	0	0	0	0	0	0	0	0	0	0	0	0	0	0		0	0	22	0		2	2	0	3	1	0
1955232-1		重型	66	1	120	70	0	0	0	0	0	0	0	0	0	0	0	0	0	1	1	0	0	0	0	0	0	0	0	0	0	0	0	0	0		0	0	26	0			1	1	3	1	0	0	2
1344288-1		普通型	65	0	118	61	0	0	0	0	0	0	0	0	0	0	1	0	0	0	1	0	0	1	0	0	1	0	0	0	0	0	0	0	0		0	0	15	0		2	2	1	3	1	1	0	1
1955672-1		重型	72	1	117	66	0	0	0	0	0	0	0	0	0	0	0	0	0	0	0	0	0	0	0	0	0	0	0	0	0	0	0	0	0		0	0	54	0		1	2	1	3	1	0	0
1955626-1		普通型	57	0	114	79	0	0	0	0	0	0	0	0	0	0	0	0	0	0	0	0	0	0	0	0	0	0	0	0	0	0	0	0	0		0	0	54	0		1	2	1	2	1	0	0
1955910-1		重型	64	0	130	75	0	0	0	0	0	0	0	0	0	0	0	0	0	1	1	0	0	1	0	0	1	0	0	0	0	0	0	0	0		0	0	21	0		2	1	1	2	0	0
1955071-1		重型	48	1	104	65	0	0	0	1	0	0	0	0	0	0	0	0	0	1	1	0	0	0	0	0	1	0	0	0	0	0	0	0	0		0	0	18	0		2	1	1	3	0	1	0	3
1955103-1		重型	53	0	96	66	0	0	0	0	0	0	0	0	0	0	0	0	0	1	1	0	0	1	0	0	0	0	0	0	0	0	1	1	0		0	0	26	0		1	2	1	3	1	1
1344145-1		普通型	19	0	112	77	0	0	1	0	0	0	0	0	0	0	0	0	0	1	1	0	0	0	0	0	1	0	0	1	1	0	0	0	0		0	0	6	0		1	2	1	3	1	0	0	1
1343977-1		重型	49	1	127	89	0	0	0	0	0	0	0	0	0	0	0	0	0	1	1	0	1	0	0	0	1	0	0	0	0	0	0	0	0		0	0	15	0		2	1	1	3	1	1	0	1
1955433-1		普通型	72	0	120	80	0	0	0	0	0	0	0	0	0	0	0	0	0	1	1	0	0	1	0	0	0	0	0	0	0	0	1	1	0		0	0	15	0			1	1	3	1	0	0	2
1956026-1		轻型	55	0	120	80	0	0	0	0	0	0	0	0	0	0	0	0	0	1	1	0	0	1	0	0	0	0	0	0	0	0	0	0	0		0	0	26	0		1	2	1	3	1	0	0	2
1955904-1		普通型	62	0	113	73	0	0	0	0	0	0	0	0	0	0	0	0	0	1	1	0	0	0	0	0	1	0	0	0	0	0	0	0	0		0	0	29	0		2	2	1	3	0	0
1799950-1		普通型	66	0	120	80	0	0	0	0	0	1	0	0	1	0	0	0	0	1	0	0	0	0	0	0	0	0	0	0	0	0	0	0	0		0	0	6	0		1	2	1	3	1	0	0	2
1955674-1		重型	31	1	125	86	0	0	0	0	0	0	0	0	0	0	0	0	0	0	0	0	0	0	0	0	0	0	0	0	0	0	0	0	0		0	0	54	0			2	1	3	1	0	0
1955046-1	死亡	重型	61	1	133	90	0	0	0	1	0	0	0	0	0	0	0	0	0	1	0	0	1	0	0	0	1	0	0	0	0	0	0	0	0		0	0	10	1		2	1	1	3	0	0	0	3
1955894-1		普通型	71	0	155	69	0	0	1	0	0	0	0	0	0	0	0	0	0	1	1	0	0	1	0	0	0	0	0	1	0	0	1	1	0		0	0	10	0		1	2	1	2	1	0
1955231-1		重型	63	0	125	80	0	0	1	1	1	0	0	0	0	0	1	0	1	1	1	0	0	1	0	0	1	1	0	0	0	0	0	0	0		0	0	51	0		2	2	1	3	1	1	0	2
1955431-1		普通型	53	1	125	71	0	0	0	0	0	0	0	0	0	0	0	0	0	0	1	0	0	0	0	0	0	0	0	0	0	0	0	0	0		0	0	17	0		2	1	1	3	1	0
720510-1		危重型	50	0	122	66	0	0	0	1	0	0	0	0	0	0	0	0	0	1	1	0	0	0	0	0	0	0	0	0	0	0	0	0	0		0	0	5	0		1	2	1	3	1	0
1955628-1		普通型	50	0	100	73	0	0	0	0	0	0	0	0	0	0	0	0	0	0	0	0	0	0	0	0	0	0	0	0	0	0	0	0	0		0	0	54	0		2	2	1	3	1	0	0
1955631-1		普通型	55	0	122	80	0	0	0	0	0	0	0	0	0	0	0	0	0	0	0	0	0	0	0	0	0	0	0	0	0	0	0	0	0		0	0	54	0		1	2	1	3	1	1	0
1955579-1		普通型	30	0	113	70	0	0	0	0	0	0	0	0	0	0	0	0	0	1	1	0	0	1	0	0	0	0	0	0	0	0	0	0	0		0	0	20	0		1	1	1	2	0	0
1955771-1		普通型	37	1	140	70	0	0	0	0	0	0	0	0	0	0	0	0	0	1	1	0	0	1	0	0	0	0	0	0	0	0	1	1	0		0	0	11	0		2	1	1	3	1	1	0	3
1955656-1		重型	37	0	104	70	0	0	0	0	0	0	0	0	0	0	0	0	0	0	0	0	0	0	0	0	0	0	0	0	0	0	0	0	0		0	0	54	0		2	2	1	2	1	0	0
1955663-1		重型	38	0	98	64	0	0	0	0	0	0	0	0	0	0	0	0	0	0	0	0	0	0	0	0	0	0	0	0	0	0	0	0	0		0	0	54	0			1	0	3	1	0	0
1955632-1		重型	55	0	159	100	0	0	0	0	0	0	0	0	0	0	0	0	0	1	0	0	0	0	0	0	0	0	0	0	0	0	0	0	0		0	0	22	0		2	2	1	2	1	0
1955766-1		普通型	70	0	158	58	0	0	0	0	0	0	0	0	0	0	0	0	0	1	1	0	0	1	0	0	0	0	0	0	0	0	0	0	0		0	0	15	0		2	1	1	3	0	0
1954959-1		普通型	59	1	124	65	0	0	0	0	0	0	0	0	0	0	0	0	0	1	1	0	0	1	0	0	1	0	0	0	0	0	0	0	0		0	0	16	0		2	1	1	3	0	1
1955696-1		重型	32	1	114	74	0	0	0	0	0	0	0	0	0	0	0	0	0	0	0	0	0	0	0	0	0	0	0	0	0	0	0	0	0		0	0	54	0		2	2	1	3	1	1	0
1955146-1		重型	55	0	101	69	0	0	0	0	0	0	0	0	0	0	0	0	0	1	1	0	0	1	0	0	0	0	0	0	0	0	1	1	0		0	0	38	0		1	2	0	3	1	0
1955700-1		重型	58	1	122	68	0	0	0	0	0	0	0	0	0	0	0	0	0	0	0	0	0	0	0	0	0	0	0	0	0	0	0	0	0		0	0	54	0		2	2	1	2	1	0	0
1955698-1	死亡	重型	55	1	131	79	0	0	0	0	0	0	0	0	0	0	0	0	0	1	0	0	0	0	0	0	0	0	0	0	0	0	0	0	0		0	0	18	1			2	1	3	1	1	0
1955675-1		重型	58	0	120	80	0	0	0	0	0	0	0	0	0	0	0	0	0	1	0	0	0	1	0	0	0	0	1	0	0	0	0	0	0		0	0	24	0		1	1	1	2	0	0	0	3
1955764-1		普通型	56	0	120	70	0	0	0	0	0	0	0	0	0	1	0	0	0	1	0	0	1	1	0	0	0	0	1	1	0	0	0	0	0		0	0	26	0		2	2	1	3	0	0	0	2
1956031-1		普通型	39	1	140	90	1	0	0	0	0	0	0	0	0	0	0	0	0	1	0	0	0	0	0	0	0	0	0	0	0	0	0	0	0		0	0	21	0			2	1	3	1	1	0	3
1955625-1		普通型	52	0	107	73	0	0	0	0	0	0	0	0	0	0	0	0	0	0	0	0	0	0	0	0	0	0	0	0	0	0	0	0	0		0	0	54	0		2	2	1	3	1	0	0
698339-31		重型	90	0	150	70	0	0	0	1	0	1	0	0	0	0	0	0	0	0	1	0	0	0	0	0	0	0	0	0	0	0	0	0	0		0	0	52	0						0	0
1955644-1		普通型	87	0	145	52	0	0	1	0	0	0	0	0	0	0	0	0	0	1	0	0	0	0	0	0	0	0	0	0	0	0	0	0	0		0	0	17	0		2	2	1	3	1	0
385013-1		轻型	38	1	120	80	0	0	0	0	0	0	0	0	0	0	0	0	0	1	0	0	0	0	0	0	0	0	0	0	0	0	0	0	0		0	0	12	0			2	1	3	1	1	0	2
1955610-1		重型	59	1	140	80	0	0	0	0	0	0	0	0	0	0	0	0	0	1	1	1	0	1	0	0	1	0	0	0	0	0	0	0	0		0	0	51	0		1	1	1	3	0	0	0	3
1955054-1	死亡	重型	84	1	115	74	0	0	0	0	0	0	0	0	0	0	0	0	0	1	1	0	0	1	0	0	0	0	0	0	0	0	1	1	0		0	0	12	1		1	2	1	2	0	0
1955048-1		重型	59	0	105	73	0	0	0	0	0	0	1	0	0	0	0	0	0	1	1	0	1	0	0	0	1	0	0	0	0	0	0	0	0		0	0	33	0		2	2	1	3	1	0
202001221093		普通型	35	0			0	0	0	0	0	0	0	0	0	0	0	0	0	0	1	0	1	1	0	0	0	0	0	0	0	0	1	0	0		0	0	10	0		1	2	1	3	1	0
122619	治愈	重型	60	0			0	0	0	0	0	0	0	0	0	0	0	0	0	0	0	0	0	0	0	0	0	0	0	0	0	0	0	0	0		0	0	17	0
122618	治愈	重型	40	0			0	0	0	0	0	0	0	0	0	0	0	0	0	0	0	0	0	0	0	0	0	0	0	0	0	0	0	0	0		0	0	16	0
163121	死亡	重型	63	0	100	70	0	0	0	1	0	0	0	0	0	0	0	0	0	1	1	0	0	1	0	0	0	0	1	0	0	0	1	0	0		0	0	4	1		3	2	1	3	1	0	0	2
ZY010000232281	死亡	普通型	78	1	87	135	1	0	0	0	0	0	0	0	0	0	0	0	0	1	1	0	0	0	0	0	1	0	0	0	0	0	0	0	0		0	0	9	1		3	1	1	3	0	0		2
ZY010000232282		普通型	46	1	66	108	1	0	0	0	0	0	0	0	0	0	0	0	0	1	1	0	0	0	0	0	0	0	0	0	0	0	0	0	0		0	0	11	0			1	0	3	0	0		3
ZY010000232283	死亡	普通型	85	1	81	151	1	0	1	1	0	1	0	1	0	0	0	0	0	1	0	0	0	0	0	1	0	0	0	0	0	0	0	0	0	0	1	0	7	1	1		2	1	2	1	1		3
00421856	死亡	普通型	71	0	70	100	0	0	0	1	0	0	0	0	0	0	0	0	0	0	0	0	0	1	0	0	0	0	1	1	0	0	0	0	0		0	0	22	1
ZY010000232284		重型	41	0	78	120	1	0	0	0	0	0	0	0	0	0	0	0	0	1	1	0	0	1	0	0	1	0	1	0	0	0	0	0	0		0	0	9	0			1	1	3	1	0		2
ZY010000232285		重型	72	0	70	123	1	0	0	0	0	0	0	0	0	0	0	0	0	1	1	0	0	1	0	0	0	0	1	0	0	0	0	0	0		0	0	11	0		2	1	1	3	0	1		3
ZY010000232286		普通型	58	1	77	123	1	0	0	0	0	0	0	0	0	0	0	0	0	1	1	0	0	0	0	0	1	0	0	0	0	0	0	0	0		0	0	9	0
1626012		重型	87	0	160	70	0	0	0	1	0	1	0	1	0	1	0	0	0	1	1	0	0	0	0	0	1	0	0	0	0	0	0	0	0		0	0	61	0		2	1	1	1	0	0	0	2
9200788181		轻型	57	0	140	85	0	0	0	0	0	0	0	0	0	0	0	0	0	0	0	0	0	0	0	0	0	0	0	0	0	0	0	0	0		0	0	0	0		1	2	1	3	1	0	0	1
163127		重型	56	0	110	70	0	0	0	0	0	0	0	0	0	0	0	0	0	1	1	0	0	0	0	0	1	0	0	1	0	1	1	1	0		0	0	48	0		1	1	1	3	1	0	0	1
00421860		普通型	24	0	80	120	0	0	0	0	0	0	0	0	0	0	0	0	0	0	1	0	0	0	0	0	1	0	0	0	0	0	0	0	0		0	0	25	0
826278		轻型	47	0	120	75	0	0	0	0	0	0	0	0	0	0	0	0	0	1	0	0	0	0	0	0	0	0	0	0	0	0	1	0	0		0	0	31	0			2	1	3	1	0	0	1
320918		轻型	50	0	120	80	0	0	0	0	0	0	0	0	0	0	0	0	0	1	1	0	0	0	0	0	0	0	0	0	0	0	1	0	0		0	0	24	0		2	2	1	3	1	0	0	2
320919		轻型	49	1	120	80	0	0	0	0	0	0	0	0	0	0	0	0	0	1	1	0	0	0	0	0	0	0	0	0	0	0	1	0	0		0	0	24	0		2	2	1	3	1	0	1	1
163134		普通型	52	0	111	70	0	0	0	0	0	0	0	0	0	0	0	0	0	0	0	0	0	1	0	0	1	0	1	0	0	0	0	0	0		0	0	27	0			1	1	2	0	0	0	1
163133		重型	68	0	116	60	0	0	0	0	0	0	0	0	0	0	1	0	0	0	0	0	0	0	0	0	0	0	1	1	1	0	0	1	0	3	1	0	25	0	2	2	2	1	3	1	0	0	1
163128		重型	65	1	122	72	0	1	0	0	0	0	0	0	0	0	0	0	0	1	1	0	0	0	0	0	0	0	0	0	1	0	0	0	0		0	0	15	0			2	1	3	0	0
320921		普通型	58	1	130	80	0	0	0	1	0	0	0	0	0	0	0	0	0	1	1	0	0	0	0	0	0	0	0	0	0	0	1	0	0	4	1	0	18	0	3	2	2	1	3	0	0	0	1
163137		普通型	30	1	116	68	0	0	0	0	0	0	0	0	0	0	0	0	0	1	1	0	0	1	0	0	0	0	0	1	1	1	0	0	0		0	0	9	0		1	1	1	3	1	0	0	2
320923		普通型	47	0	100	60	0	0	0	0	0	0	0	0	0	0	0	0	0	1	1	0	0	0	0	0	0	0	0	0	0	0	0	0	0		0	0	24	0			2	1	3	1	0	0	3
00421865		普通型	43	0	70	120	0	0	0	0	0	0	0	0	0	0	0	0	0	1	1	0	0	1	0	0	0	0	0	0	0	0	0	0	0		0	0	25	0
30520		重型	49	1	132	72	0	0	0	0	0	0	0	0	0	0	0	0	0	0	0	0	0	0	0	0	0	0	0	0	0	0	0	0	0		0	0	11	0		1	1	1	3	1	0	0	1
80945	死亡	重型	82	1			0	1	0	1	0	1	0	1	0	0	0	0	0	1	1	0	0	1	0	0	1	0	1	0	0	0	0	0	0		0	0	10	1		2	1	1	3	0	0	0	3
163132		危重型	53	0	112	67	0	0	0	0	0	0	0	0	0	0	0	0	0	1	1	0	0	1	0	1	1	0	0	0	0	0	0	0	0		0	0	42	0		2	2	1	2	0	0	0	3
163141		普通型	59	0	110	70	0	0	0	0	0	0	0	0	0	0	0	0	0	1	0	0	0	1	0	0	1	0	0	0	0	0	0	0	0		0	0	9	0		1	1	1	3	1	0	0
320928		轻型	55	1	130	80	0	0	0	0	0	1	0	0	0	0	0	0	0	1	1	0	0	0	0	0	0	0	0	0	0	0	0	0	0		0	0	42	0		2	1	1	3	1	0	0	1
30643		重型	60	1	140	80	0	0	0	0	0	0	0	0	0	0	0	0	0	0	0	0	0	0	0	0	0	0	0	0	0	0	0	0	0		0	0	40	0			1	1	3	0	1	0	3
769505		普通型	40	0	124	76	0	0	0	0	0	0	0	0	0	0	0	0	0	0	0	0	0	0	0	0	0	0	0	0	0	0	0	0	0		0	0	13	0
163144		普通型	44	1	108	72	1	0	0	0	0	0	0	0	0	0	0	0	0	1	1	0	0	0	0	0	1	0	0	0	0	0	0	0	0		0	0	18	0		1	1	0	3	1	0	0	1
163140	死亡	危重型	54	0	143	76	0	0	0	0	0	0	0	0	0	0	0	0	0	1	1	0	0	0	0	0	0	0	0	0	0	0	0	0	0		0	0	8	1		1	1	1	3	1	0	0	2
320932		轻型	55	1	130	70	0	0	0	1	1	0	0	0	0	0	0	0	0	1	1	0	0	0	0	0	0	0	0	0	0	0	0	0	0		0	0	32	0		1	2	1	3	1	0	0	1
74822		普通型	33	0	124	75	0	0	0	0	0	0	0	0	0	0	0	0	0	1	0	0	0	0	0	0	0	0	0	0	0	0	0	0	0		0	0	21	0		2	2	1	3	1	0	0	1
9059589163	死亡	普通型	32	0	111	74	0	0	0	0	0	0	0	0	0	0	0	0	0	0	0	0	0	0	0	0	0	0	0	0	0	0	0	0	0		0	0	0	1		2	1	1	3	1	0
ZY010001404321		普通型	38	1			0	0	0	0	0	0	0	0	0	0	0	0	0	1	0	0	0	1	0	0	0	0	0	0	0	0	0	0	0		0	0	4	0		2	1	1	3	1	0	0	1
ZY010001404325		重型	74	1			0	0	0	0	0	0	0	0	0	0	0	0	0	1	0	0	1	1	0	0	0	0	1	0	0	0	0	0	0		0	0	7	0		1	2	1	3	0	0	0	1
ZY010000232287		重型	37	1	86	138	0	0	0	1	0	0	0	0	0	0	0	0	0	1	0	0	0	1	0	0	0	0	0	0	0	0	0	0	0		0	0	15	0			1	1	3	1	1		1
3343	好转	普通型	94	1	130	80	0	0	0	1	0	1	1	1	0	0	0	0	0	1	1	0	0	0	0	0	1	0	0	0	0	0	0	0	0	4	1	0	48	0	3	1	2	1	1	1	1	0	2
30640		普通型	72	1			0	0	0	0	0	0	0	0	0	0	0	0	0	0	0	0	0	0	0	0	0	0	0	0	0	0	0	0	0		0	0	5	0		1	2	1	3
30644		普通型	25	1			0	0	0	0	0	0	0	0	0	0	0	0	0	0	0	0	0	0	0	0	0	0	0	0	0	0	0	0	0		0	0	8	0		2	1	1	3	0	0
00421876	死亡	轻型	84	1	70	123	0	0	0	1	0	0	0	0	0	0	0	0	0	0	0	0	0	0	0	0	0	0	0	0	0	0	0	0	1		0	0	34	1
30638		普通型	45	0	130	80	0	0	0	0	0	0	0	0	0	0	1	0	0	1	1	0	0	1	0	0	0	0	0	1	0	0	0	0	0		0	0	6	0		1	2	1	3	1	0	0	1
163148		重型	55	1	141	78	0	0	0	0	0	0	0	0	0	0	0	0	0	1	0	0	0	1	0	0	0	0	0	1	0	0	0	0	0		0	0	39	0		2	1	0	3	1	0	0	2
769507		轻型	60	1			0	0	0	0	0	0	0	0	0	0	0	0	0	0	0	0	0	0	0	0	0	0	0	0	0	0	0	0	0		0	0	16	0
00421880		轻型	44	0			0	0	0	0	0	0	0	0	0	0	0	0	0	0	0	0	0	0	0	0	0	0	0	1	0	0	0	1	0		0	0	11	0
ZY010001404331		普通型	38	1			0	0	0	0	0	0	0	0	0	0	0	0	0	1	1	0	0	0	0	0	0	0	0	0	0	0	0	0	0		0	0	4	0		2	2	1	3			0	1
320939		普通型	31	0	110	70	0	0	0	0	0	0	0	0	0	0	0	0	0	1	1	0	0	0	0	0	0	0	0	0	0	0	1	0	0		0	0	23	0		2	2	1	3	1	0	1	1
43596	治愈	普通型	95	1	110	60	0	1	0	1	0	0	0	1	0	1	0	0	0	0	0	0	0	1	0	0	0	0	1	0	0	0	0	0	0	0	1	0	33	0	1	2	1	1	3	1	0		2
ZY010001404332		普通型	71	1			0	0	0	0	0	0	0	0	0	0	0	0	0	1	0	0	1	1	0	0	1	0	0	0	0	0	1	1	0	2	1	0	4	0	2	2	1	1	3	0	0	0	3
163150		重型	68	1	130	77	0	0	0	1	0	0	0	0	0	1	0	0	0	0	1	0	0	1	0	0	0	0	0	0	0	0	0	0	0		0	0	23	0		1	2	1	3	1	0	0	1
ZY010001404333		重型	32	1			0	0	0	0	0	0	0	0	0	0	0	0	0	1	1	0	0	1	0	0	1	0	0	0	0	0	0	0	0		0	0	14	0		1	2	1	3	1	0	0	1
163152		重型	58	0	120	80	0	0	0	0	0	0	0	0	0	0	0	0	0	1	1	0	0	1	0	0	0	0	1	1	1	0	0	0	0		0	0	18	0			2	1	3	1	0	0	2
163158		重型	39	1	150	100	1	1	0	0	0	0	0	0	0	0	0	0	0	1	0	0	0	0	0	0	0	0	0	0	0	0	0	0	0		0	0	45	0			2	1	3	1	0	0	1
30639		普通型	66	0			0	0	0	0	0	0	0	0	0	0	0	0	0	0	0	0	0	0	0	0	0	0	0	0	0	0	0	0	0		0	0	8	0		2	2	1	3	0	0	0	1
74837		普通型	68	1	168	101	1	0	0	1	0	0	0	0	0	0	0	0	0	1	1	0	0	0	0	0	1	0	0	0	0	0	0	0	0		0	0	18	0		3	1	1	3	1	0	0	1
30713		普通型	44	0	130	80	0	0	0	0	0	0	0	0	0	0	0	0	0	0	0	0	0	0	0	0	0	0	0	0	0	0	0	0	0		0	0	13	0		1	2	1	3	1	0
ZY010000232288		普通型	42	1	78	115	0	0	0	0	0	0	0	0	0	0	0	0	0	1	1	0	0	0	0	0	0	0	0	0	0	0	0	0	0		0	0	10	0		1	2	1	3	1	0		1
ZY010000232289		普通型	60	0	74	124	1	0	0	0	0	0	0	0	0	0	0	0	0	1	1	0	0	0	0	0	1	0	0	0	0	0	0	0	0		0	0	10	0			2	1	3	1	0		2
ZY010000232290		普通型	65	0	74	113	1	0	0	0	0	0	0	0	0	0	0	0	0	0	1	0	0	1	0	1	0	0	0	0	0	0	0	0	0		0	0	19	0			1	1	3	0	0		1
ZY010000232291		普通型	35	0	74	120	1	0	0	0	0	0	0	0	0	0	0	0	0	1	1	0	0	1	0	0	0	0	0	0	0	0	0	0	0		0	0	14	0			2	1	3	1	1		1
ZY010000232292		普通型	36	1	70	126	0	0	0	0	0	0	0	0	0	0	0	0	0	1	1	0	0	1	0	0	0	0	0	0	0	0	0	0	0		0	0	12	0			2	1	3	1	1		3
ZY010000232293		普通型	60	1	80	117	0	0	0	0	0	0	0	0	0	0	0	0	0	1	1	0	1	1	0	0	1	0	0	0	0	0	0	0	0		0	0	13	0			2	1	3	1	1		1
163155		重型	56	1	112	67	0	0	1	0	0	0	0	0	0	0	1	0	0	1	0	0	0	0	0	0	0	0	0	0	0	0	1	0	0		0	0	20	0		2	2	1	3	1	1	0	1
163149		重型	81	1	108	64	0	0	0	0	0	0	0	0	0	0	0	0	0	1	1	0	0	0	0	0	1	0	0	1	0	0	0	1	0	3	1	0	31	0	2	1	2	1	2	1	0	0	2
163157		重型	45	1	95	60	0	0	0	1	0	0	0	0	0	0	0	0	0	1	1	0	0	0	0	0	1	0	0	1	1	1	0	0	0		0	0	20	0		1	1	1	3	1	0	0	2
ZY010000232294		普通型	50	1	89	141	1	0	0	0	0	0	0	0	0	0	0	0	0	1	1	0	0	1	0	0	0	0	0	0	0	0	0	0	0		0	0	35	0			1	1	3	1	1		1
801932		普通型	4	1	98	64	0	0	0	0	0	0	0	0	0	1	0	0	0	0	1	0	0	0	0	0	0	0	0	0	0	0	0	0	0		0	0	14	0
769511		普通型	31	0			0	0	0	0	0	0	0	0	0	0	0	0	0	0	0	0	0	0	0	0	0	0	0	0	0	0	0	0	0		0	0	18	0
ZY010000232295		普通型	57	1	88	155	1	0	0	0	0	0	0	0	0	0	0	0	0	1	1	0	0	1	0	0	0	0	0	0	0	0	0	0	0		0	0	19	0
ZY010000232296		普通型	56	0	67	99	1	0	0	0	0	0	0	0	0	0	0	0	0	1	1	0	0	1	0	0	0	0	0	0	0	0	0	0	0		0	0	9	0
ZY010000232297		普通型	40	0	84	118	0	0	0	0	0	0	0	0	0	0	0	0	0	1	0	0	0	1	0	0	0	0	0	0	0	0	0	0	0		0	0	10	0
ZY010000232298		普通型	64	0	85	142	1	0	0	0	0	0	0	0	0	0	0	0	0	1	1	0	0	0	0	0	0	0	0	0	0	0	0	0	0		0	0	11	0			2	1	3	0	0		3
ZY010000232299		重型	44	1	88	136	0	0	0	0	0	0	0	0	0	0	0	0	0	1	1	0	0	1	0	0	1	0	0	0	0	0	0	0	0		0	0	26	0			1	1	3	0	0		2
30717	死亡	普通型	67	1	130	80	0	0	0	0	0	0	0	0	0	0	0	0	0	0	0	0	0	0	0	0	0	0	0	0	0	0	0	0	0		0	0	15	1		3	1	0	3	0	1	0	3
122517	治愈	重型	35	1			0	0	0	0	0	0	0	0	1	0	1	0	0	1	0	0	0	0	0	0	0	0	1	0	0	0	0	0	0		0	0	23	0		1	2	1	3	1	0	0	1
ZY010000232300		普通型	57	0	84	124	1	0	0	0	0	0	0	0	0	0	0	0	0	1	1	0	0	1	0	0	0	0	0	0	0	0	0	0	0		0	0	10	0			2	1	3	1	1		2
ZY010000232301		普通型	65	0	61	121	1	0	0	0	0	0	0	0	0	0	0	0	0	1	1	0	0	1	0	0	0	0	0	0	0	0	0	0	0		0	0	11	0		2	2	1	1	0	0		3
30720		普通型	40	1			0	0	0	0	0	0	0	0	0	0	0	0	0	0	0	0	0	0	0	0	0	0	0	0	0	0	0	0	0		0	0	13	0		1	2	0	3
ZY010000232302		重型	56	0	85	141	1	0	1	1	0	0	0	0	0	0	0	0	0	1	1	0	0	0	0	0	0	0	0	0	0	0	0	0	0		0	0	67	0		3	1	1	3	0	0		3
3355	治愈	重型	57	1	115	73	0	0	1	1	0	1	0	0	0	0	0	0	0	1	0	0	0	1	0	0	0	0	0	0	0	0	1	0	0		0	0	39	0		2	1	1	3	1	0	0	1
1011199384		普通型	33	0	110	70	0	0	0	0	0	0	0	0	0	0	0	0	0	0	0	0	0	0	0	0	0	0	0	0	0	0	0	0	0		0	0	0	0		1	2	1	3	1	0	1	3
ZY010000232303		普通型	73	0	57	137	0	0	0	0	0	0	0	0	0	0	0	0	0	1	1	0	0	0	0	0	0	0	0	0	0	0	0	0	0		0	0	9	0			2	1	3	1	0		3
ZY010000232304		普通型	50	1	80	112	1	0	0	0	0	0	0	0	0	0	0	0	0	1	1	0	0	0	0	0	0	0	0	0	0	0	0	0	0		0	0	13	0			2	1	3	1	0		2
30725		普通型	48	1	120	80	0	0	0	0	0	0	0	0	0	0	0	0	0	0	0	0	0	0	0	0	0	0	0	0	0	0	0	0	0		0	0	15	0		1	1	1	3	0	1	0	2
ZY010000232305	死亡	普通型	75	1	60	126	1	0	1	1	0	0	0	0	0	0	0	0	0	1	1	0	0	0	0	0	0	0	0	0	0	0	0	0	0		0	0	23	1			1	1	2	0	1		3
ZY010000232306		重型	42	0	89	127	0	0	0	0	0	0	0	0	0	0	0	0	0	1	1	0	0	0	0	0	0	0	0	0	0	0	0	0	0		0	0	11	0
770260		普通型	38	0	138	87	0	0	0	0	0	0	0	0	0	0	0	0	0	0	0	0	0	0	0	0	0	0	0	0	0	0	0	0	0		0	0	26	0
ZY010000232307		普通型	65	0	79	121	1	0	0	1	0	0	0	0	0	0	0	0	0	0	1	0	0	0	0	0	1	0	0	0	0	0	0	0	0		0	0	9	0			2	1	3	1	0		2
ZY010000232308		普通型	47	1	76	116	1	0	0	0	0	0	0	0	0	0	0	0	0	1	1	0	0	0	0	0	0	0	0	0	0	0	0	0	0		0	0	12	0			2	1	3				2
ZY010000232309		普通型	59	1	91	124	0	0	1	1	0	0	0	0	0	0	0	0	0	1	1	0	0	0	0	0	1	0	0	0	0	0	0	0	0	4	1	0	12	0	3		2	1	3	0	0		2
30728		普通型	59	1	125	77	0	0	0	0	0	0	0	0	0	0	0	0	0	1	0	0	1	0	0	0	0	0	1	0	0	0	0	0	0		0	0	16	0			2	1	2	0	0	0	1
ZY010000232311		普通型	45	1			1	0	0	0	0	0	0	0	0	0	0	0	0	1	1	0	0	0	0	0	0	0	0	0	0	0	0	0	0		0	0	10	0			2	1	3	1	1		3
ZY010000232312		普通型	29	1	82	113	1	0	0	0	0	0	0	0	0	0	1	0	0	1	0	0	0	0	0	0	1	0	0	0	0	0	0	0	0		0	0	10	0			2	1	3	1	1		2
30736		普通型	62	0	107	54	0	0	0	0	0	0	0	0	0	0	0	0	0	0	1	0	0	1	0	0	0	0	0	0	0	0	0	1	0		0	0	7	0			2	1	2	1	0	0	1
30734	死亡	普通型	76	1	126	57	0	0	0	1	0	1	0	0	0	0	0	0	0	0	0	0	0	0	0	0	1	0	0	1	0	0	1	0	0		0	0	5	1		3	2	0	3	0	0	1	3
30729		普通型	73	0	110	52	0	0	0	0	0	0	0	0	0	0	0	0	0	1	1	0	0	0	0	0	0	0	0	0	0	0	0	0	0		0	0	53	0		2	1	1	2	0	0	0	3
30730		普通型	58	0	124	74	0	0	0	0	0	0	0	0	0	0	0	0	0	0	0	0	0	0	0	0	0	0	0	0	1	1	0	0	0		0	0	7	0			2	1	1	1	0	0	2
30732		轻型	64	0	143	84	0	0	0	0	0	0	0	0	0	0	0	0	0	0	1	0	0	0	0	0	0	0	0	0	0	0	0	0	0		0	0	23	0		2	2	1	3	0	0	1	2
30735		普通型	62	1	111	98	0	0	0	0	0	0	0	0	0	0	0	0	0	0	1	0	0	0	0	0	0	0	0	0	0	0	0	0	0		0	0	15	0			2	1	3	1	0	0	1
30733		普通型	67	0	118	64	0	0	1	0	0	0	0	0	0	0	0	0	0	1	0	0	0	1	0	0	0	0	0	0	0	0	0	0	0		0	0	13	0		2	1	1	3	0	1	0	1
163162		重型	72	1	120	65	0	0	0	0	0	1	0	1	0	0	0	0	0	1	1	0	0	1	0	0	0	0	1	0	0	0	0	0	0		0	0	27	0		1	2	0	3	1	0	0	1
ZY010001404343	死亡	危重型	79	1			0	0	0	0	0	0	0	0	0	0	0	0	0	1	1	0	0	0	0	0	1	0	0	0	0	0	0	0	0		0	0	3	1		3	1	1	3	0	0	1
A219488131	死亡	重型	77	1	119	71	0	0	0	0	0	0	0	0	0	0	0	0	0	0	0	0	0	0	0	0	0	0	0	0	0	0	0	0	0		0	0	0	1		2	1	1	3		0	0	3
30737		普通型	57	1			0	0	1	0	1	1	0	0	0	0	0	0	0	1	0	0	0	0	0	0	0	0	0	0	0	0	0	0	0		0	0	30	0		2	1	1	3	0	0
ZY010000232313		普通型	64	1	79	167	1	0	1	0	0	0	0	0	0	0	0	0	0	1	1	0	0	0	0	0	1	0	0	0	0	0	1	0	0		0	0	13	0			2	1	3	0	1		3
163165		重型	71	1	140	76	1	1	0	0	0	0	0	0	0	0	1	0	0	1	1	0	0	1	0	0	1	0	1	0	0	0	0	0	0		0	0	14	0		1	1	1	3	0	0	0	2
163166		重型	54	0	107	68	0	0	0	0	0	0	0	0	0	0	0	0	0	1	1	0	0	0	0	0	0	0	0	0	0	0	0	0	0		0	0	17	0			2	1	3	1	0	0	1
1910105421		普通型	33	0	114	78	0	0	0	0	0	0	0	0	0	0	0	0	0	0	0	0	0	0	0	0	0	0	0	0	0	0	0	0	0		0	0	0	0		1	1	1	2	1	0	1	2
769509		普通型	24	0	120	80	0	0	0	0	0	0	0	0	0	0	0	0	0	0	0	0	0	0	0	0	0	0	0	0	0	0	0	0	0		0	0	16	0
769508		轻型	36	0			0	0	0	0	0	0	0	0	0	0	0	0	0	0	0	0	0	0	0	0	0	0	0	0	0	0	0	0	0		0	0	16	0
769515		重型	49	0			0	0	0	0	0	0	0	0	0	0	0	0	0	0	0	0	0	0	0	0	0	0	0	0	0	0	0	0	0		0	0	15	0
1912313261		普通型	42	1	125	75	0	0	0	0	0	0	0	0	0	0	0	0	0	0	0	0	0	0	0	0	0	0	0	0	0	0	0	0	0		0	0	0	0		1	1	1	3	1	0	1	3
163172		重型	68	1	130	74	0	0	1	1	0	0	0	0	0	0	0	0	0	1	1	0	0	1	0	0	1	0	0	0	0	0	0	0	0		0	0	21	0		2	1	1	3	1	0	0	1
3358	好转	普通型	61	1	125	71	0	0	0	0	0	0	0	0	0	0	0	0	0	0	1	0	0	0	0	0	0	0	0	0	0	0	0	0	0		0	0	20	0		2	2	1	3	1	0	0	1
ZY010000232315		普通型	87	0	62	142	1	0	1	0	0	0	0	0	0	0	0	0	0	1	1	0	0	0	0	0	0	0	0	0	0	0	0	0	0		0	0	10	0			2	1	2	1	0		3
ZY010000232316		普通型	58	0	62	82	1	0	0	1	0	0	0	0	0	0	0	0	0	1	0	0	0	1	0	0	0	0	0	0	0	0	0	0	0		0	0	9	0			2	1	1	0	0		1
ZY010000232317		普通型	44	0	81	127	1	0	0	0	0	0	0	0	0	0	0	0	0	0	1	0	0	1	0	0	0	0	0	0	0	0	0	0	0		0	0	9	0
ZY010000232318	死亡	危重型	69	1	92	131	0	0	1	1	0	1	0	0	0	1	0	0	0	0	1	0	0	0	0	0	1	0	0	0	0	0	0	0	0		0	0	4	1		2	1	1	1	0	0		3
163168		重型	38	1	130	80	0	0	0	0	0	0	0	0	0	0	0	0	0	1	1	0	0	1	0	0	1	0	1	0	0	0	0	0	0		0	0	17	0		1	1	1	3	1	0	0	1
ZY010000232319		普通型	58	0	67	124	0	0	0	0	0	0	0	0	0	0	0	0	0	1	1	0	0	0	0	0	0	0	0	0	0	0	0	0	0		0	0	15	0			2	1	2	1	0		2
163173		重型	49	0	107	70	0	0	0	0	0	0	0	0	0	0	0	0	0	1	1	0	1	0	0	1	1	0	0	0	0	0	0	0	0		0	0	22	0		3	2	1	3	1	0
163169		重型	64	1	160	100	0	1	0	0	0	0	0	0	0	0	0	0	0	1	0	0	0	1	0	0	1	0	1	0	0	0	0	0	0		0	0	14	0		2	2	1	3	1	0	0	1
ZY010000232320		普通型	47	1	80	126	0	0	0	1	0	0	0	0	0	0	0	0	0	1	1	0	0	0	0	0	0	0	0	0	0	0	0	0	0		0	0	11	0
ZY010000232321		重型	74	1	92	178	1	0	0	0	0	0	0	0	0	0	0	0	0	1	1	0	0	0	0	0	0	0	0	0	0	0	0	0	0		0	0	9	0
ZY010000232322		普通型	55	0	83	115	0	0	0	1	0	0	0	0	0	0	0	0	0	0	1	0	0	0	0	0	1	0	0	0	0	0	0	0	0		0	0	12	0			2	1	3	1	0		1
ZY010000232324		危重型	67	1	82	145	1	0	0	0	0	0	0	0	0	0	1	0	0	1	1	0	0	0	0	0	1	0	0	0	0	0	0	0	0		0	0	69	0			2	1	3	0	0		3
163179		重型	47	0	130	70	0	0	0	0	0	0	0	0	0	0	0	0	0	1	0	0	0	1	1	0	0	0	0	0	0	0	0	0	0		0	0	14	0			2	1	3	1	0	0	1
80959	治愈	普通型	45	1			0	0	0	0	0	0	0	0	0	0	0	0	0	1	1	0	1	1	0	0	0	0	0	0	0	0	1	0	0		0	0	2	0		2	2	1	3	1	1	0	1
769519		轻型	66	1			0	0	0	0	0	0	0	0	0	0	0	0	0	0	0	0	0	0	0	0	0	0	0	0	0	0	0	0	0		0	0	13	0
769520		轻型	61	0			0	0	0	0	0	0	0	0	0	0	0	0	0	0	0	0	0	0	0	0	0	0	0	0	0	0	0	0	0		0	0	42	0
769521		轻型	47	0			0	0	0	0	0	0	0	0	0	0	0	0	0	0	0	0	0	0	0	0	0	0	0	0	0	0	0	0	0		0	0	19	0
122526	治愈	重型	33	0			0	0	0	0	0	0	0	0	0	0	0	0	0	0	0	0	0	0	0	0	0	0	0	0	0	0	0	0	0		0	0	20	0
6426727		重型	41	1	125	68	0	0	0	0	0	0	0	0	0	0	0	0	0	1	1	0	0	1	0	0	1	0	0	0	0	0	1	1	0		0	0	19	0		2	2	1	3			0	3
6915854		普通型	66	1	136	78	0	0	0	0	0	0	0	0	0	0	0	0	0	1	0	0	0	0	0	0	0	0	0	0	0	0	0	0	0	0	1	0	29	0	1	2	2	1	3	1	0	0	1
6915856		轻型	60	0			0	0	0	0	0	0	0	0	0	0	0	0	0	1	1	0	0	1	0	0	1	0	0	0	1	0	0	0	0		0	0	15	0		1	1	1	3	1	0	0	1
ZY010000232325		普通型	56	1	88	128	1	0	0	1	0	0	0	0	1	0	0	0	0	1	1	0	0	1	0	0	1	0	1	0	1	0	0	0	0		0	0	8	0			2	1	3	0	1		3
ZY010000232326	死亡	普通型	74	1	70	124	1	0	0	0	0	0	0	0	0	0	0	0	0	1	1	0	0	1	0	0	1	0	1	0	0	0	0	0	0		0	0	11	1
ZY010000232327	死亡	普通型	53	0	75	127	1	0	0	0	0	0	0	0	0	0	0	0	0	1	0	0	0	1	0	0	1	0	0	1	0	0	0	0	0		0	0	14	1			1	1	3	0	1		3
826294		轻型	58	1		74	0	0	0	0	0	0	0	0	0	0	0	0	1	1	0	0	0	0	0	0	1	1	0	0	1	0	0	0	0		0	0	22	0		2	2	1	3	1	1	0	1
00421892	死亡	危重型	64	1	80	130	0	1	0	0	0	0	0	0	0	0	0	0	0	0	1	0	0	0	0	0	1	0	1	0	0	0	0	0	0		0	0	13	1
163181		重型	65	0	129	74	0	0	0	0	0	0	0	0	0	0	0	0	0	0	0	0	0	0	0	0	0	0	0	0	0	0	0	0	0		0	0	24	0
74900		普通型	66	1	138	80	0	1	0	0	0	0	0	0	0	0	0	0	0	0	0	0	0	0	0	0	0	0	0	0	0	0	0	0	0		0	0	38	0		2	2	1	3	1	0	0	1
ZY010000232328		重型	59	1	75	122	1	0	0	0	0	0	1	0	0	0	0	0	0	1	1	0	0	0	0	0	1	0	0	1	0	0	0	0	0		0	0	25	0		2	1	1	2	0	0		3
163174	死亡	普通型	78	1	165	80	1	1	0	1	0	1	0	0	0	0	0	0	0	1	1	0	0	0	0	0	0	0	0	0	0	0	0	0	0		0	0	21	1			1	0	3	1	0	0	3
ZY010000232329		普通型	53	1	89	145	1	0	0	0	0	0	0	0	0	0	0	0	0	1	0	0	0	0	0	0	0	0	0	0	0	0	0	0	0		0	0	11	0			1	1	3	0	0		2
ZY010000232330		普通型	34	1	83	124	1	0	0	0	0	0	0	0	0	0	0	0	0	1	0	0	0	1	0	0	0	0	0	0	0	0	0	0	0		0	0	12	0			2	1	3	1	1		2
ZY010000232331		普通型	49	1	90	127	1	0	0	0	0	0	0	0	0	0	1	0	0	1	1	0	0	0	0	0	0	0	0	0	0	0	0	0	0		0	0	11	0
00421893		普通型	65	0	75	120	0	0	0	1	0	0	0	0	0	0	0	0	0	0	1	0	0	0	0	0	0	0	0	0	0	0	0	1	0		0	0	12	0
2020001283		重型	50	0	132	65	0	0	0	0	0	0	0	0	0	0	0	0	0	1	0	0	0	1	0	0	0	0	0	0	0	0	0	0	0		0	0	30	0			2	1	3	1	0	0	1
74848		普通型	75	0			0	0	1	1	0	0	0	0	0	0	0	0	0	0	0	0	0	0	0	0	0	0	0	0	0	0	0	0	0		0	0	30	0		2	2	1	3	0	0	0	3
80960	好转	普通型	24	0			0	0	0	0	0	0	0	0	0	0	0	0	0	1	0	0	0	0	0	0	1	0	1	0	1	0	1	0	0		0	0	3	0						1	0	0	1
7900031031		普通型	56	1	160	88	0	0	0	0	0	0	0	0	0	0	0	0	0	0	0	0	0	0	0	0	0	0	0	0	0	0	0	0	0		0	0	0	0		1	1	1	3	1	0	0	1
205528		危重型	69	0			0	0	0	0	0	0	0	1	0	0	0	0	0	0	0	0	0	1	0	0	1	0	0	0	0	0	0	0	0		0	0	31	0		1	1	1	3			0	1
30738		普通型	52	1			0	0	0	0	0	0	0	0	0	0	0	0	0	0	0	0	0	0	0	0	0	0	0	0	0	0	0	0	0		0	0	8	0		1	1	1	3	1	0	0	1
ZY010000232332		普通型	51	1	72	123	1	0	1	0	0	0	0	0	1	0	0	0	0	1	1	0	1	1	0	0	1	0	1	0	0	0	0	0	0		0	0	13	0			2	1	3	0	0		1
74922		普通型	73	1	138	76	0	0	0	0	0	0	0	0	0	0	0	0	0	0	0	0	0	0	0	0	0	0	0	0	0	0	0	0	0		0	0	24	0		3	2	1	2	0	0	0	3
74929		普通型	57	0	123	74	0	0	0	0	0	0	0	0	0	0	1	0	0	1	0	0	0	1	0	0	0	0	0	0	0	0	0	0	0		0	0	24	0		2	1	1	3	1	0	0	1
00421897		普通型	71	1	80	136	0	0	0	1	0	0	0	0	0	0	0	0	0	0	0	0	0	0	0	0	0	0	0	0	0	0	0	1	0		0	0	24	0
74939		普通型	71	0	115	75	0	0	0	0	0	0	0	0	0	0	0	0	0	0	0	0	0	0	0	0	0	0	0	0	0	0	0	0	0		0	0	23	0		2	2	1	3	1	1	0	1
30718	死亡	普通型	38	0			0	0	0	0	0	0	0	0	0	0	0	0	0	0	0	0	0	0	0	0	0	0	0	0	0	0	0	0	0		0	0	6	1		2	2	1	3	0	1	0	1
163197		重型	59	0	108	64	1	0	0	0	0	1	0	0	0	0	0	0	0	1	1	0	0	0	0	0	0	0	0	0	1	0	0	0	0		0	0	6	0		2	2	1	3	1	0	0	2
163200		重型	68	0	146	65	0	0	0	0	0	0	0	0	0	0	0	0	0	1	1	0	0	1	0	0	1	0	0	0	0	0	0	0	0		0	0	20	0		1	2	1	3	1	0	0	2
163208		重型	60	1	90	40	0	0	0	0	0	0	0	0	0	0	0	0	0	0	0	0	0	0	0	0	0	0	0	0	0	0	0	0	0		0	0	0	0
30715		普通型	36	0			0	0	0	0	0	0	0	0	0	0	0	0	0	0	0	0	0	0	0	0	0	0	0	0	0	0	0	0	0		0	0	9	0		2	2	1	2	1	0	0	1
30716		普通型	69	0			0	0	0	0	0	0	0	0	0	0	0	0	0	0	0	0	0	0	0	0	0	0	0	0	0	0	0	0	0		0	0	16	0		2	2	1	2	0	0	0	3
163205		重型	82	1	99	78	0	0	0	0	0	0	0	0	0	0	0	0	0	1	1	0	0	1	0	0	0	0	0	0	0	0	0	0	0		0	0	22	0		2	2	1	3	1	0	0	2
163207		重型	49	0	125	67	0	0	0	0	0	0	0	0	0	0	1	0	0	1	1	0	1	1	0	0	0	0	0	0	0	0	0	0	0		0	0	20	0		2	1	1	3	1	1	0	1
00421900	死亡	重型	84	1	70	140	1	0	1	1	0	0	0	0	0	0	0	0	0	1	1	0	0	0	0	0	0	0	0	0	0	0	0	0	0		0	0	14	1
74962		普通型	57	0	120	65	0	0	0	0	0	0	0	0	0	0	0	0	0	1	1	0	0	0	0	0	1	0	0	0	0	0	0	0	0		0	0	17	0		3	2	1	3	1	0	0	1
3362	好转	普通型	47	0	116	75	0	0	0	0	0	0	0	0	0	0	0	0	0	1	0	0	0	0	0	0	0	0	0	0	0	0	0	0	0		0	0	18	0		1	1	1	3	1	0	0	1
74966		普通型	34	1	130	85	0	0	0	0	0	0	0	0	0	0	0	0	0	0	0	0	0	0	0	0	0	0	0	0	0	0	0	0	0		0	0	24	0		2	2	1	3	1	1	0	1
163175		普通型	41	1	142	83	0	0	0	0	0	0	0	0	0	0	1	0	0	1	1	0	0	1	0	0	0	0	0	0	0	0	0	0	0		0	0	19	0		2	2	1	3	1	0	0	1
122528	其他	重型	45	1	163	95	0	0	0	0	0	0	0	0	0	0	0	0	0	1	1	0	0	0	0	1	1	0	0	0	0	0	0	0	0		0	0	17	0		3	1	1	3	1	1	1	1
74967		普通型	56	0	122	75	0	0	0	0	0	0	0	0	0	0	0	0	0	0	0	0	0	0	0	0	0	0	0	0	0	0	0	0	0		0	0	21	0		1	2	1	2	0	0	0	1
ZY010001404353		普通型	55	0			0	0	0	0	0	0	0	0	0	0	0	0	0	1	0	0	1	1	0	0	0	0	0	0	0	0	0	0	0		0	0	16	0		1	2	1	3	1	0	0	2
1955922-1		普通型	27	1	118	81	0	0	0	0	0	0	0	0	0	0	0	0	0	1	1	0	0	0	0	0	1	0	1	0	0	0	0	0	0		0	0	15	0		2	2	1	3	1	0	0	2
1956571-1		轻型	59	1	135	87	0	0	0	1	0	0	0	0	0	0	0	0	0	1	1	0	0	0	0	0	1	0	0	0	0	0	0	0	0		0	0	22	0			2	1	3	1	1	0
1956525-1		重型	60	1	120	80	0	0	0	0	0	0	0	0	0	0	0	0	0	1	1	0	0	1	0	0	1	0	1	0	0	0	0	0	0		0	0	39	0			1	1	3	1	0	0	3
1956057-1	死亡	重型	61	1	130	70	0	0	0	0	0	0	0	0	0	0	0	0	0	1	1	0	0	1	0	0	0	0	1	0	0	0	1	1	0		0	0	11	1		1	1	1	3	1	0	0	2
1954872-1		普通型	58	0	120	70	0	0	0	1	0	0	0	0	0	0	0	0	0	1	1	0	0	0	0	0	0	0	0	0	0	0	0	0	0		0	0	12	0		2	2	1	3	1	1	0	2
1956541-1		普通型	58	1	144	90	0	0	0	0	0	0	0	0	0	0	0	0	0	1	1	0	0	0	0	0	1	0	0	0	0	0	0	0	0		0	0	15	0			1	1	3	1	0
1956043-1		普通型	63	1	120	70	0	0	0	0	0	0	1	0	0	0	0	0	0	1	1	0	0	0	0	0	0	0	0	0	0	0	0	0	0		0	0	25	0			2	1	3	0	0	0	2
1459674-1		重型	67	0	150	80	0	0	1	0	0	0	0	0	0	0	0	0	0	1	1	0	0	1	0	0	0	0	0	0	0	0	1	1	0		0	0	21	0		1	2	0	3	1	0	0	2
1956406-1		重型	84	0	132	76	0	0	0	1	0	0	0	0	0	0	0	0	0	0	1	0	0	0	0	0	0	1	0	0	0	0	0	0	0		0	0	50	0		1	1	0	2	1	0	0	3
1955306-1		重型	62	0	130	80	0	0	0	0	0	0	0	0	0	0	0	0	0	1	1	0	0	1	0	0	1	0	0	0	0	0	0	0	0		0	0	23	0		2	2	1	3	0	1	0	3
1956467-1		重型	49	1	130	80	0	0	1	0	0	0	0	1	0	0	0	0	0	1	1	0	1	1	1	0	1	0	0	0	0	0	0	1	0		0	0	13	0		2	2	1	3	1	0	0
1956407-1		普通型	40	1	130	80	0	0	0	0	0	0	0	0	0	0	0	0	0	1	1	0	0	1	0	0	1	0	0	0	0	0	0	0	0		0	0	17	0		2	2	1	3	1	0	0	2
632385-3		普通型	72	1	136	80	0	0	0	1	0	0	0	0	0	0	0	0	0	1	1	0	0	0	0	0	1	0	0	0	0	0	0	0	0		0	0	26	0		2	2	1	3	1	0	0
1956367-1		普通型	57	0	142	80	0	0	0	0	0	0	0	0	0	0	0	0	0	1	1	0	0	1	0	0	1	0	0	0	0	0	0	0	0		0	0	16	0		1	2	1	3	1	0		3
934787-1		普通型	48	0	111	71	0	0	0	0	0	0	0	0	0	0	0	0	0	1	1	0	0	0	0	0	1	0	0	0	0	0	0	0	0		0	0	17	0		2	2	1	3	1	0
934988-1		普通型	19	1	135	69	0	0	0	0	0	0	0	0	0	0	0	0	0	0	1	0	0	0	0	0	0	0	0	0	0	0	0	0	0		0	0	13	0		2	2	1	3	1	0	0	1
935038-1		普通型	55	1	120	75	0	0	0	0	0	0	0	0	0	0	0	0	0	1	1	0	0	1	0	0	1	0	0	0	0	0	0	0	0		0	0	23	0		2	2	1	3	0	0	0	1
934868-1		普通型	44	0	149	79	0	0	0	1	0	0	0	0	0	0	0	0	0	1	1	0	0	1	0	0	0	0	1	0	0	0	0	0	0		0	0	28	0		1	1	1	1	1	0
935057-1	死亡	普通型	66	0	140	100	0	0	0	0	0	0	0	0	0	0	0	0	0	1	1	0	0	0	0	0	0	0	0	0	0	0	1	1	0		0	0	2	1		2	2	1	3	1	0
935002-1		轻型	59	1	120	80	0	0	0	1	0	0	0	0	0	0	0	0	0	1	0	0	0	1	0	0	1	0	0	0	0	0	0	0	0		0	0	28	0		2	2	1	3	1	0
607651-1		普通型	50	0	122	83	0	0	0	0	0	0	0	0	0	0	0	0	0	1	1	0	1	0	0	1	1	0	0	0	0	0	0	1	0		0	0	22	0		2	2	1	3	1	0
934957-1		普通型	61	1	112	66	0	0	0	0	0	0	0	0	0	0	0	0	0	1	0	0	0	1	0	0	0	0	1	0	0	0	0	0	0		0	0	17	0		2	2	1	3	1	0	0	1
934928-1		轻型	32	1	113	73	0	0	0	0	0	0	0	0	0	0	0	0	0	1	0	0	0	1	0	0	0	0	0	0	0	0	0	0	0		0	0	15	0		1	2	1	3	1	0
965508-1	死亡	重型	52	1	129	86	0	0	0	0	0	0	0	0	0	0	0	0	0	1	0	0	0	0	0	0	1	0	0	0	0	0	0	0	0		0	0	21	1		2	1	1	3	1	0	0	3
1955978-1		普通型	40	0	104	56	0	0	0	0	0	0	0	0	0	0	0	0	0	1	1	0	0	1	0	0	0	0	0	0	0	0	0	0	0		0	0	13	0		2	2	1	3	1	1
1956537-1		重型	77	0	132	100	0	0	0	0	0	0	0	0	0	0	0	0	0	1	1	0	0	0	0	0	1	0	0	0	0	0	0	0	0		0	0	39	0		2	2	1	2	0	0	0	3
1955253-1		轻型	63	1	130	80	0	0	1	1	0	1	0	0	0	0	0	0	0	1	1	0	1	0	1	0	1	0	0	0	0	0	0	1	0	2	1	0	5	0	2	2	2	1	3	1	0	0
1956001-1		普通型	51	1	133	83	0	0	0	0	0	0	0	0	0	0	0	0	0	1	1	0	0	1	0	0	1	0	0	0	0	0	0	0	0		0	0	17	0		2	2	1	3	0	1
1956086-1		重型	62	0	120	80	0	0	0	0	0	0	0	0	0	0	1	0	0	1	1	0	0	1	0	0	1	0	1	0	0	0	0	0	0		0	0	32	0		2	2	1	2	0	0
1955836-1		普通型	78	0	130	80	0	0	0	1	0	1	0	0	0	0	0	0	0	1	1	0	0	0	0	0	0	0	0	1	0	0	0	0	0		0	0	20	0		1	1	1	2	0	0	0	3
1956493-1	死亡	普通型	85	0	137	84	0	0	0	0	0	0	0	0	0	0	0	0	0	1	1	0	0	0	0	0	1	0	0	0	0	0	0	0	0		0	0	8	1			2	1	3	0	0	0
1956494-1		普通型	86	1	114	80	0	0	0	0	0	0	0	0	0	0	0	0	0	1	1	0	0	0	0	0	1	0	0	0	0	0	0	0	0		0	0	27	0			2	1	3	1	0	0
1956394-1		重型	72	0	118	81	0	0	0	0	0	0	0	0	0	0	0	0	0	1	1	0	0	0	0	0	1	0	1	0	0	0	0	0	0		0	0	16	0		2	2	1	2	0	0	1	3
1956377-1		重型	48	1	130	80	0	0	0	0	0	0	0	0	0	0	0	0	0	1	1	0	0	0	0	0	0	0	1	0	0	0	0	0	0		0	0	20	0		2	2	1	3	1	0	0	3
1954956-1		重型	56	0	120	70	0	0	0	0	0	0	0	0	0	0	0	0	0	1	1	0	1	0	0	0	1	0	0	0	0	0	0	1	0		0	0	20	0		2	1	1	3	1	0	0
1956321-1		普通型	61	0	120	80	0	0	0	0	0	0	0	0	0	0	0	0	0	1	1	0	1	0	1	0	1	0	0	0	0	0	0	1	0		0	0	11	0		1	2	1	3	0	0	0
1956584-1		重型	70	0	130	80	0	0	0	0	0	0	0	0	0	0	0	0	0	1	1	0	1	0	1	0	1	0	0	0	0	0	0	1	0		0	0	22	0		2	2	1	3	0	0	0	3
934749-1		普通型	65	1	114	84	0	0	0	0	0	0	0	0	1	0	0	0	0	1	0	0	0	1	0	0	1	0	1	0	0	0	0	1	0		0	0	16	0						1	0
935031-1		普通型	42	0	120	80	0	0	0	0	0	0	0	0	0	0	0	0	0	1	0	0	0	0	0	1	0	0	0	0	0	0	0	0	0		0	0	13	0		2	2	1	3	1	0	0	1
934867-1		普通型	52	0	110	60	0	0	0	0	0	0	0	0	0	0	0	0	0	1	1	0	0	1	0	0	0	0	1	0	1	0	0	0	0		0	0	14	0		1	2	1	3	1	0
1956482-1		重型	38	0	130	80	0	0	0	0	0	0	0	0	0	0	0	0	0	1	1	0	1	0	1	0	1	0	0	0	0	0	0	1	0		0	0	50	0		1	2	1	3	1	0	0	2
1955810-1		普通型	45	0	130	80	0	0	0	0	0	0	0	0	0	0	0	0	0	1	1	0	0	1	0	0	1	0	0	0	0	0	0	0	0		0	0	18	0		1	2	1	1	1	0		2
1953799-1	死亡	重型	57	0	130	80	0	0	0	0	0	0	0	0	0	0	0	0	0	1	1	0	1	0	1	0	1	0	0	0	0	0	0	1	0		0	0	10	1		2	1	1	3	0	0	0
1955860-1		普通型	39	1	130	80	0	0	0	0	0	0	0	0	0	0	0	0	0	1	1	0	0	1	0	0	1	0	0	0	0	0	0	0	0		0	0	24	0		2	2	1	3	1	0	0	2
1955903-1		普通型	59	0	142	80	0	0	1	1	0	0	0	0	0	0	0	0	0	1	1	0	0	1	0	1	1	0	0	0	0	0	0	0	0		0	0	19	0			2	1	3	1	1		3
1956402-1		重型	41	0	118	81	0	0	0	0	0	0	0	0	0	0	0	0	0	1	1	0	0	0	0	0	1	0	1	0	0	0	0	0	0		0	0	17	0		1	2	1	3	1	0	0	3
1954399-1		重型	66	0	128	70	1	0	0	0	0	0	0	0	0	0	0	0	0	1	1	0	0	1	0	0	0	0	0	0	0	0	0	0	0		0	0	20	0		1	2	1	3	1	0	0	2
1955993-1	死亡	危重型	72	1	130	70	0	0	0	0	0	0	0	0	0	0	0	0	0	1	1	0	0	1	0	0	1	0	0	0	0	0	0	0	0		0	0	17	1		1	1	1	3	1	0	0	2
1956170-1		普通型	61	1	140	80	0	0	0	0	0	0	0	0	0	0	0	0	0	1	0	0	0	1	0	0	1	0	1	0	0	0	0	0	0		0	0	16	0		1	2	0	3	1	0	0	3
1955705-1		重型	36	1	135	69	0	0	0	0	0	0	0	0	0	0	0	0	0	1	0	0	0	0	0	0	1	0	0	0	0	0	0	0	0		0	0	22	0		2	2	1	3	1	1
1955646-1		普通型	48	1			0	0	0	0	0	0	0	0	0	0	0	0	0	1	1	0	1	0	1	0	1	0	0	0	0	0	0	1	0		0	0	17	0		1	2	1	3	1	0	0	3
1956349-1		普通型	65	0	130	80	0	0	1	1	0	0	0	0	0	0	0	0	0	1	1	0	0	1	0	0	1	0	0	0	0	0	0	0	0		0	0	29	0		1	1	0	3	1	0		3
601889-1		轻型	61	0	130	80	0	0	0	0	0	0	0	0	0	0	0	0	0	1	1	0	0	0	0	0	0	0	0	0	0	0	0	0	0		0	0	25	0		2	2	1	3	1	0	0	2
1952784-1		重型	48	0			0	0	0	0	0	0	0	0	0	0	0	0	0	1	1	0	0	1	0	1	0	1	0	0	0	0	1	1	0		0	0	28	0		2	2	1	2	1	1
935010-1		普通型	45	1	128	80	0	0	0	0	0	0	0	0	0	0	0	0	0	1	1	0	0	1	0	0	0	0	0	0	1	0	0	0	0		0	0	38	0		2	2	1	3	1	0
[truncated: 34,359 more rows]
