# Supplementary material for: Age-Related Risk Factors and Complications of Patients With COVID-19: A Population-Based Retrospective Study
Source: Front Med (Lausanne). 2022 Jan 11;8:757459. doi: 10.3389/fmed.2021.757459 (PMC8786909; doi:10.3389/fmed.2021.757459)
Supplement: Supplementary file 2 [file Table_2.XLSX]

## Sheet: Sheet 1
serial_NO
